# Supplementary material for: (2-Anilino-4-methyl­thia­zol-5-yl)(4-chloro­phen­yl)methanone
Source: Acta Crystallogr Sect E Struct Rep Online. 2011 Dec 17;68(Pt 1):o161. doi: 10.1107/S1600536811053463 (PMC3254502; doi:10.1107/S1600536811053463)
Supplement: Supplementary file 1 [file e-68-0o161-sup1.cif]

##############################################################################
#                                                                            #
# This CIF contains the data in a paper accepted for publication in          #
# Acta Crystallographica Section E. It conforms to the requirements of       #
# Notes for Authors for Acta Crystallographica Section E, and has been       #
# peer reviewed under the auspices of the IUCr Commission on Journals.       #
#                                                                            #
# Full details of the Crystallographic Information File format               #
# are given in the paper "The Crystallographic Information File (CIF):       #
# a New Standard Archive File for Crystallography" by S. R. Hall, F. H.      #
# Allen and I. D. Brown [Acta Cryst. (1991), A47, 655-685].                  #
#                                                                            #
# The current version of the core CIF dictionary is obtainable from          #
# ftp://ftp.iucr.org/pub/cif_core.dic.                                       #
#                                                                            #
# Software is freely available for graphical display of the structure(s)     #
# in this CIF. For information consult the CIF software page                 #
# http://www.iucr.org/resources/cif/software.                                #
#                                                                            #
# This file may be used for bona fide research purposes within the           #
# scientific community so long as proper attribution is given to the journal # 
# article from which it was obtained.                                        #
#                                                                            #
##############################################################################
data_global
_audit_creation_method
;
Olex2 1.1
(compiled 2011.11.01 svn.r2039, GUI svn.r3906)
;
_journal_date_recd_electronic     2011-11-28
_journal_date_accepted     2011-12-12
_journal_name_full     'Acta Crystallographica, Section E'
_journal_year     2012
_journal_volume     68
_journal_issue      1
_journal_page_first     o161
_journal_page_last     o161
_journal_paper_category     QO
_journal_paper_doi     10.1107/S1600536811053463
_journal_coeditor_code     IM2345
_publ_contact_author_name     'Yong-Mei Xie'
_publ_contact_author_address
;
 State Key Laboratory of Biotherapy and Cancer Center, West China Hospital,
 West China Medical School, Sichuan University, Chengdu 610041,
 People's Republic of China
;
_publ_contact_author_email     xieym@scu.edu.cn
_publ_contact_author_fax     '86-28-85503301'
_publ_contact_author_phone     '86-28-85503817'
_publ_section_title
;
(2-Anilino-4-methylthiazol-5-yl)(4-chlorophenyl)methanone
;
loop_
    _publ_author_name
    _publ_author_footnote
    _publ_author_address
    'Jing-Jing Liu' .
; State Key Laboratory of Biotherapy and Cancer Center
  West China Hospital
  West China Medical School
  Sichuan University
  Chengdu 610041
  People's Republic of China
;
    'Ren-Lin Zheng' .
; State Key Laboratory of Biotherapy and Cancer Center
  West China Hospital
  West China Medical School
  Sichuan University
  Chengdu 610041
  People's Republic of China
;
    'Sheng-Yong Yang' .
; State Key Laboratory of Biotherapy and Cancer Center
  West China Hospital
  West China Medical School
  Sichuan University
  Chengdu 610041
  People's Republic of China
;
    'Yong-Mei Xie' .
; State Key Laboratory of Biotherapy and Cancer Center
  West China Hospital
  West China Medical School
  Sichuan University
  Chengdu 610041
  People's Republic of China
;
data_I
_chemical_name_systematic
;
(2-Anilino-4-methylthiazol-5-yl)(4-chlorophenyl)methanone
;
_chemical_formula_moiety     'C17 H13 Cl N2 O S'
_chemical_formula_sum     'C17 H13 Cl N2 O S'
_chemical_formula_iupac     'C17 H13 Cl N2 O S'
_chemical_formula_weight     328.80
_chemical_melting_point     ?
_space_group_crystal_system     monoclinic
_space_group_name_H-M_alt     'P 21/n'
_space_group_name_Hall     '-P 2yn'
loop_
    _space_group_symop_id
    _space_group_symop_operation_xyz
    1 'x, y, z'
    2 '-x+1/2, y+1/2, -z+1/2'
    3 '-x, -y, -z'
    4 'x-1/2, -y-1/2, z-1/2'
_cell_length_a     22.8350(6)
_cell_length_b     8.0587(2)
_cell_length_c     25.3653(6)
_cell_angle_alpha     90.00
_cell_angle_beta     90.900(2)
_cell_angle_gamma     90.00
_cell_volume     4667.1(2)
_cell_formula_units_Z     12
_cell_measurement_reflns_used     3809
_cell_measurement_theta_min     2.9696
_cell_measurement_theta_max     29.1948
_cell_measurement_temperature     293(2)
_exptl_crystal_description     block
_exptl_crystal_colour     yellow
_exptl_crystal_size_max     0.40
_exptl_crystal_size_mid     0.18
_exptl_crystal_size_min     0.12
_exptl_crystal_density_diffrn     1.404
_exptl_crystal_density_meas     ?
_exptl_crystal_density_method     'not measured'
_exptl_crystal_F_000     2040
_exptl_absorpt_coefficient_mu     0.382
_exptl_absorpt_correction_type     multi-scan
_exptl_absorpt_process_details
;
(CrysAlis PRO; Agilent, 2011)
;
_exptl_absorpt_correction_T_min     0.90859
_exptl_absorpt_correction_T_max     1.00000
_exptl_special_details
;
CrysAlisPro, Agilent Technologies,
Version 1.171.35.11 (release 16-05-2011 CrysAlis171 .NET)
(compiled May 16 2011,17:55:39)
Empirical absorption correction using spherical harmonics,
 implemented in SCALE3 ABSPACK scaling algorithm.
;
_diffrn_ambient_temperature     293.15
_diffrn_radiation_type     'Mo K\a'
_diffrn_radiation_wavelength     0.7107
_diffrn_radiation_monochromator     graphite
_diffrn_measurement_device_type     'Agilent Xcalibur Eos'
_diffrn_measurement_method     '\w scans'
_diffrn_detector_area_resol_mean     16.0874
_diffrn_reflns_number     18535
_diffrn_reflns_av_R_equivalents     0.0200
_diffrn_reflns_theta_min     2.99
_diffrn_reflns_theta_max     25.00
_diffrn_reflns_theta_full     25.00
_diffrn_measured_fraction_theta_max     0.998
_diffrn_measured_fraction_theta_full     0.998
_diffrn_reflns_limit_h_min     -27
_diffrn_reflns_limit_h_max     25
_diffrn_reflns_limit_k_min     -9
_diffrn_reflns_limit_k_max     9
_diffrn_reflns_limit_l_min     -20
_diffrn_reflns_limit_l_max     30
_diffrn_standards_number     ?
_diffrn_standards_interval_count     ?
_diffrn_standards_interval_time     ?
_diffrn_standards_decay_%     ?
_refine_special_details
;
Refinement of <i>F</i>^2^ against ALL reflections. The weighted <i>R</i>-factor
<i>wR</i> and goodness of fit <i>S</i> are based on <i>F</i>^2^, conventional
<i>R</i>-factors <i>R</i> are based on <i>F</i>, with <i>F</i> set to zero for
negative <i>F</i>^2^. The threshold expression of <i>F</i>^2^ >
\s(<i>F</i>^2^) is used only for calculating <i>R</i>-factors(gt) <i>etc</i>.
and is not relevant to the choice of reflections for refinement.
<i>R</i>-factors based on <i>F</i>^2^ are statistically about twice as large
as those based on <i>F</i>, and <i>R</i>- factors based on ALL data will be
even larger.
;
_reflns_number_total     8224
_reflns_number_gt     5819
_reflns_threshold_expression     >2sigma(I)
_refine_ls_structure_factor_coef     Fsqd
_refine_ls_matrix_type     full
_refine_ls_R_factor_all     0.0732
_refine_ls_R_factor_gt     0.0467
_refine_ls_wR_factor_gt     0.0969
_refine_ls_wR_factor_ref     0.1099
_refine_ls_goodness_of_fit_ref     1.020
_refine_ls_restrained_S_all     1.020
_refine_ls_number_reflns     8224
_refine_ls_number_parameters     598
_refine_ls_number_restraints     0
_refine_ls_hydrogen_treatment     constr
_refine_ls_weighting_scheme     calc
_refine_ls_weighting_details
         'calc w=1/[\s^2^(Fo^2^)+(0.0402P)^2^+1.7472P] where P=(Fo^2^+2Fc^2^)/3'
_atom_sites_solution_hydrogens     geom
_atom_sites_solution_primary     direct
_atom_sites_solution_secondary     difmap
_refine_ls_shift/su_max     0.001
_refine_ls_shift/su_mean     0.000
_refine_diff_density_max     0.314
_refine_diff_density_min     -0.292
_refine_ls_extinction_method     none
_refine_ls_extinction_coef     ?
loop_
    _atom_type_symbol
    _atom_type_description
    _atom_type_scat_dispersion_real
    _atom_type_scat_dispersion_imag
    _atom_type_scat_source
    'C' 'C' 0.0033 0.0016
                         'International Tables Vol C Tables 4.2.6.8 and 6.1.1.4'
    'H' 'H' 0.0000 0.0000
                         'International Tables Vol C Tables 4.2.6.8 and 6.1.1.4'
    'Cl' 'Cl' 0.1484 0.1585
                         'International Tables Vol C Tables 4.2.6.8 and 6.1.1.4'
    'N' 'N' 0.0061 0.0033
                         'International Tables Vol C Tables 4.2.6.8 and 6.1.1.4'
    'O' 'O' 0.0106 0.0060
                         'International Tables Vol C Tables 4.2.6.8 and 6.1.1.4'
    'S' 'S' 0.1246 0.1234
                         'International Tables Vol C Tables 4.2.6.8 and 6.1.1.4'
_computing_data_collection
;
CrysAlis PRO (Agilent, 2011)
;
_computing_cell_refinement
;
CrysAlis PRO (Agilent, 2011)
;
_computing_data_reduction
;
CrysAlis PRO (Agilent, 2011)
;
_computing_structure_solution
;
SHELXS97 (Sheldrick, 2008)
;
_computing_structure_refinement
;
SHELXL97 (Sheldrick, 2008)
;
_computing_molecular_graphics
;
OLEX2 (Dolomanov <i>et al.</i>, 2009) and Mercury (Macrae <i>et al.</i>,
2006)
;
_computing_publication_material
;
OLEX2 (Dolomanov <i>et al.</i>, 2009)
;
loop_
    _atom_site_type_symbol
    _atom_site_label
    _atom_site_fract_x
    _atom_site_fract_y
    _atom_site_fract_z
    _atom_site_U_iso_or_equiv
    _atom_site_adp_type
    _atom_site_calc_flag
    _atom_site_refinement_flags
    _atom_site_occupancy
    _atom_site_symmetry_multiplicity
    _atom_site_disorder_assembly
    _atom_site_disorder_group
    Cl Cl1A 0.45569(5) -0.04260(15) 0.88138(4) 0.1191(4) Uani d . 1 1 . .
    Cl Cl1B 0.56439(4) 0.16982(13) 0.35711(3) 0.0837(3) Uani d . 1 1 . .
    Cl Cl1C 0.45183(4) 0.73846(13) 0.44041(4) 0.0933(3) Uani d . 1 1 . .
    S S1A 0.19363(3) 0.11756(9) 0.64486(3) 0.05524(19) Uani d . 1 1 . .
    S S1B 0.70318(3) 0.14376(10) 0.59119(2) 0.0566(2) Uani d . 1 1 . .
    S S1C 0.60624(3) 0.59963(9) 0.65667(2) 0.05367(19) Uani d . 1 1 . .
    O O1A 0.20043(8) 0.0709(3) 0.75853(8) 0.0772(6) Uani d . 1 1 . .
    O O1B 0.81951(9) 0.2484(3) 0.48315(8) 0.0805(7) Uani d . 1 1 . .
    O O1C 0.71946(8) 0.6536(3) 0.54361(7) 0.0799(7) Uani d . 1 1 . .
    N N1A 0.28641(9) 0.2498(3) 0.60629(8) 0.0497(5) Uani d . 1 1 . .
    N N1B 0.79856(9) 0.1405(3) 0.64667(8) 0.0539(6) Uani d . 1 1 . .
    N N1C 0.70259(9) 0.6152(3) 0.71061(7) 0.0497(5) Uani d . 1 1 . .
    N N2A 0.21002(10) 0.2382(3) 0.54573(9) 0.0616(6) Uani d . 1 1 . .
    H H2A 0.2354 0.2638 0.5224 0.074 Uiso calc R 1 1 . .
    N N2B 0.71638(9) 0.0969(3) 0.69726(8) 0.0562(6) Uani d . 1 1 . .
    H H2B 0.7404 0.0897 0.7236 0.067 Uiso calc R 1 1 . .
    N N2C 0.62296(9) 0.5496(3) 0.76210(8) 0.0546(6) Uani d . 1 1 . .
    H H2C 0.6473 0.5522 0.7883 0.065 Uiso calc R 1 1 . .
    C C1A 0.39626(14) -0.0021(4) 0.84015(13) 0.0691(9) Uani d . 1 1 . .
    C C1B 0.62500(12) 0.1768(4) 0.39942(9) 0.0528(7) Uani d . 1 1 . .
    C C1C 0.51593(12) 0.7180(4) 0.47725(11) 0.0560(7) Uani d . 1 1 . .
    C C2A 0.35340(16) 0.1049(4) 0.85619(12) 0.0743(9) Uani d . 1 1 . .
    H H2AA 0.3561 0.1564 0.8889 0.089 Uiso calc R 1 1 . .
    C C2B 0.66543(13) 0.3021(4) 0.39410(10) 0.0574(7) Uani d . 1 1 . .
    H H2BA 0.6609 0.3811 0.3676 0.069 Uiso calc R 1 1 . .
    C C2C 0.56031(13) 0.6191(4) 0.45884(11) 0.0619(8) Uani d . 1 1 . .
    H H2CA 0.5560 0.5629 0.4270 0.074 Uiso calc R 1 1 . .
    C C3A 0.30621(13) 0.1348(4) 0.82294(11) 0.0632(8) Uani d . 1 1 . .
    H H3A 0.2766 0.2061 0.8336 0.076 Uiso calc R 1 1 . .
    C C3B 0.71246(12) 0.3092(3) 0.42841(10) 0.0525(7) Uani d . 1 1 . .
    H H3B 0.7398 0.3938 0.4250 0.063 Uiso calc R 1 1 . .
    C C3C 0.61108(13) 0.6047(4) 0.48832(10) 0.0591(7) Uani d . 1 1 . .
    H H3C 0.6417 0.5405 0.4757 0.071 Uiso calc R 1 1 . .
    C C4A 0.30231(11) 0.0602(3) 0.77388(9) 0.0479(6) Uani d . 1 1 . .
    C C4B 0.71992(11) 0.1924(3) 0.46808(9) 0.0438(6) Uani d . 1 1 . .
    C C4C 0.61742(11) 0.6842(3) 0.53646(9) 0.0460(6) Uani d . 1 1 . .
    C C5A 0.34582(12) -0.0468(3) 0.75922(11) 0.0555(7) Uani d . 1 1 . .
    H H5A 0.3435 -0.0982 0.7264 0.067 Uiso calc R 1 1 . .
    C C5B 0.67921(12) 0.0659(3) 0.47177(9) 0.0498(7) Uani d . 1 1 . .
    H H5B 0.6838 -0.0144 0.4978 0.060 Uiso calc R 1 1 . .
    C C5C 0.57239(12) 0.7849(3) 0.55357(10) 0.0517(7) Uani d . 1 1 . .
    H H5C 0.5763 0.8414 0.5854 0.062 Uiso calc R 1 1 . .
    C C6A 0.39279(13) -0.0794(4) 0.79216(13) 0.0648(8) Uani d . 1 1 . .
    H H6A 0.4218 -0.1531 0.7820 0.078 Uiso calc R 1 1 . .
    C C6B 0.63198(12) 0.0573(3) 0.43738(10) 0.0533(7) Uani d . 1 1 . .
    H H6B 0.6051 -0.0289 0.4399 0.064 Uiso calc R 1 1 . .
    C C6C 0.52187(12) 0.8019(4) 0.52375(10) 0.0570(7) Uani d . 1 1 . .
    H H6C 0.4919 0.8703 0.5353 0.068 Uiso calc R 1 1 . .
    C C7A 0.24934(12) 0.0888(3) 0.73979(10) 0.0524(7) Uani d . 1 1 . .
    C C7B 0.77314(12) 0.2045(3) 0.50252(10) 0.0528(7) Uani d . 1 1 . .
    C C7C 0.67305(12) 0.6613(3) 0.56691(10) 0.0529(7) Uani d . 1 1 . .
    C C8A 0.25605(11) 0.1340(3) 0.68496(9) 0.0470(6) Uani d . 1 1 . .
    C C8B 0.76968(11) 0.1694(3) 0.55904(10) 0.0518(7) Uani d . 1 1 . .
    C C8C 0.67092(11) 0.6435(3) 0.62384(9) 0.0485(6) Uani d . 1 1 . .
    C C9A 0.30000(11) 0.2089(3) 0.65721(10) 0.0464(6) Uani d . 1 1 . .
    C C9B 0.81427(11) 0.1650(3) 0.59538(10) 0.0524(7) Uani d . 1 1 . .
    C C9C 0.71662(11) 0.6482(3) 0.65933(10) 0.0509(7) Uani d . 1 1 . .
    C C10A 0.23223(12) 0.2084(3) 0.59454(10) 0.0488(6) Uani d . 1 1 . .
    C C10B 0.74124(11) 0.1273(3) 0.65030(9) 0.0483(6) Uani d . 1 1 . .
    C C10C 0.64570(11) 0.5866(3) 0.71482(9) 0.0472(6) Uani d . 1 1 . .
    C C11A 0.35989(12) 0.2554(3) 0.67677(11) 0.0579(7) Uani d . 1 1 . .
    H H11G 0.3741 0.3477 0.6567 0.087 Uiso calc R 1 1 . .
    H H11H 0.3858 0.1627 0.6728 0.087 Uiso calc R 1 1 . .
    H H11I 0.3582 0.2856 0.7133 0.087 Uiso calc R 1 1 . .
    C C11B 0.87818(12) 0.1840(5) 0.58394(12) 0.0799(10) Uani d . 1 1 . .
    H H11D 0.8994 0.2045 0.6162 0.120 Uiso calc R 1 1 . .
    H H11E 0.8835 0.2755 0.5603 0.120 Uiso calc R 1 1 . .
    H H11F 0.8924 0.0841 0.5680 0.120 Uiso calc R 1 1 . .
    C C11C 0.77868(11) 0.6850(4) 0.64657(11) 0.0691(9) Uani d . 1 1 . .
    H H11A 0.7981 0.7314 0.6770 0.104 Uiso calc R 1 1 . .
    H H11B 0.7799 0.7629 0.6180 0.104 Uiso calc R 1 1 . .
    H H11C 0.7980 0.5843 0.6365 0.104 Uiso calc R 1 1 . .
    C C12A 0.15138(13) 0.2336(4) 0.52755(11) 0.0563(7) Uani d . 1 1 . .
    C C12B 0.65685(11) 0.0753(3) 0.70944(9) 0.0477(6) Uani d . 1 1 . .
    C C12C 0.56479(11) 0.5072(3) 0.77476(10) 0.0493(6) Uani d . 1 1 . .
    C C13A 0.11009(15) 0.1252(4) 0.54626(12) 0.0723(9) Uani d . 1 1 . .
    H H13A 0.1207 0.0453 0.5711 0.087 Uiso calc R 1 1 . .
    C C13B 0.64422(13) -0.0198(3) 0.75335(10) 0.0593(7) Uani d . 1 1 . .
    H H13B 0.6742 -0.0717 0.7723 0.071 Uiso calc R 1 1 . .
    C C13C 0.55710(13) 0.4119(4) 0.81895(11) 0.0634(8) Uani d . 1 1 . .
    H H13C 0.5894 0.3761 0.8387 0.076 Uiso calc R 1 1 . .
    C C14A 0.05266(16) 0.1350(5) 0.52815(14) 0.0855(10) Uani d . 1 1 . .
    H H14A 0.0246 0.0644 0.5420 0.103 Uiso calc R 1 1 . .
    C C14B 0.58682(15) -0.0370(4) 0.76867(12) 0.0720(9) Uani d . 1 1 . .
    H H14B 0.5784 -0.0993 0.7985 0.086 Uiso calc R 1 1 . .
    C C14C 0.50092(16) 0.3691(4) 0.83404(14) 0.0820(10) Uani d . 1 1 . .
    H H14C 0.4958 0.3042 0.8639 0.098 Uiso calc R 1 1 . .
    C C15A 0.03690(16) 0.2461(5) 0.49055(16) 0.0896(11) Uani d . 1 1 . .
    H H15A -0.0017 0.2515 0.4785 0.107 Uiso calc R 1 1 . .
    C C15B 0.54219(14) 0.0358(4) 0.74082(13) 0.0767(10) Uani d . 1 1 . .
    H H15B 0.5037 0.0238 0.7516 0.092 Uiso calc R 1 1 . .
    C C15C 0.45340(14) 0.4209(4) 0.80572(13) 0.0707(9) Uani d . 1 1 . .
    H H15C 0.4159 0.3929 0.8164 0.085 Uiso calc R 1 1 . .
    C C16A 0.07810(17) 0.3499(5) 0.47044(15) 0.0968(12) Uani d . 1 1 . .
    H H16A 0.0677 0.4250 0.4441 0.116 Uiso calc R 1 1 . .
    C C16B 0.55463(13) 0.1259(4) 0.69724(12) 0.0739(9) Uani d . 1 1 . .
    H H16B 0.5242 0.1726 0.6774 0.089 Uiso calc R 1 1 . .
    C C16C 0.46096(13) 0.5143(4) 0.76149(12) 0.0671(8) Uani d . 1 1 . .
    H H16C 0.4285 0.5465 0.7414 0.080 Uiso calc R 1 1 . .
    C C17A 0.13499(15) 0.3443(4) 0.48897(13) 0.0785(9) Uani d . 1 1 . .
    H H17A 0.1627 0.4164 0.4752 0.094 Uiso calc R 1 1 . .
    C C17B 0.61178(12) 0.1492(4) 0.68190(11) 0.0607(7) Uani d . 1 1 . .
    H H17B 0.6197 0.2152 0.6528 0.073 Uiso calc R 1 1 . .
    C C17C 0.51638(12) 0.5616(4) 0.74619(11) 0.0579(7) Uani d . 1 1 . .
    H H17C 0.5211 0.6294 0.7169 0.069 Uiso calc R 1 1 . .
loop_
    _atom_site_aniso_label
    _atom_site_aniso_U_11
    _atom_site_aniso_U_22
    _atom_site_aniso_U_33
    _atom_site_aniso_U_12
    _atom_site_aniso_U_13
    _atom_site_aniso_U_23
    Cl1A 0.0988(7) 0.1507(10) 0.1066(8) -0.0353(7) -0.0406(6) 0.0599(7)
    Cl1B 0.0652(5) 0.1387(8) 0.0467(4) 0.0200(5) -0.0105(4) -0.0027(5)
    Cl1C 0.0778(6) 0.1217(7) 0.0791(6) -0.0140(5) -0.0353(5) 0.0216(5)
    S1A 0.0490(4) 0.0690(5) 0.0480(4) -0.0036(4) 0.0088(3) 0.0057(3)
    S1B 0.0427(4) 0.0932(5) 0.0337(3) -0.0020(4) -0.0028(3) 0.0066(3)
    S1C 0.0447(4) 0.0818(5) 0.0344(3) -0.0090(4) -0.0047(3) 0.0095(3)
    O1A 0.0567(13) 0.1144(17) 0.0611(13) 0.0001(12) 0.0183(10) 0.0244(12)
    O1B 0.0618(13) 0.1272(19) 0.0527(12) -0.0209(13) 0.0057(10) 0.0213(12)
    O1C 0.0498(12) 0.146(2) 0.0439(11) 0.0114(13) 0.0108(9) 0.0207(12)
    N1A 0.0490(13) 0.0584(13) 0.0419(12) 0.0017(11) 0.0076(10) 0.0047(10)
    N1B 0.0414(12) 0.0808(16) 0.0392(12) -0.0052(12) -0.0025(10) 0.0054(11)
    N1C 0.0442(13) 0.0719(15) 0.0328(11) -0.0044(11) -0.0020(9) 0.0059(10)
    N2A 0.0534(14) 0.0877(17) 0.0438(13) 0.0038(13) 0.0073(11) 0.0087(12)
    N2B 0.0432(12) 0.0912(17) 0.0341(11) -0.0055(12) -0.0040(10) 0.0079(11)
    N2C 0.0438(12) 0.0865(16) 0.0331(11) -0.0080(12) -0.0051(10) 0.0124(11)
    C1A 0.067(2) 0.080(2) 0.060(2) -0.0218(18) -0.0043(17) 0.0289(17)
    C1B 0.0538(16) 0.0727(18) 0.0320(14) 0.0139(15) 0.0042(12) -0.0028(13)
    C1C 0.0577(18) 0.0650(18) 0.0452(16) -0.0121(15) -0.0080(13) 0.0172(14)
    C2A 0.086(2) 0.096(2) 0.0413(17) -0.029(2) 0.0067(17) -0.0022(17)
    C2B 0.070(2) 0.0656(18) 0.0364(14) 0.0218(17) 0.0053(14) 0.0132(13)
    C2C 0.078(2) 0.0686(19) 0.0389(15) -0.0053(17) -0.0029(15) 0.0020(14)
    C3A 0.068(2) 0.074(2) 0.0482(17) -0.0057(17) 0.0206(15) -0.0009(15)
    C3B 0.0639(18) 0.0537(16) 0.0404(15) 0.0042(14) 0.0120(13) 0.0065(12)
    C3C 0.0676(19) 0.0705(18) 0.0393(15) 0.0115(16) 0.0055(14) 0.0020(14)
    C4A 0.0550(16) 0.0514(15) 0.0378(14) -0.0064(13) 0.0138(12) 0.0062(12)
    C4B 0.0510(15) 0.0525(15) 0.0282(12) 0.0066(13) 0.0068(11) 0.0006(11)
    C4C 0.0505(15) 0.0559(15) 0.0317(13) -0.0014(13) 0.0036(11) 0.0092(12)
    C5A 0.0636(18) 0.0562(16) 0.0467(16) 0.0003(15) 0.0085(14) 0.0005(13)
    C5B 0.0600(17) 0.0544(16) 0.0351(14) 0.0028(14) 0.0034(12) 0.0088(12)
    C5C 0.0597(17) 0.0595(16) 0.0358(14) 0.0040(14) 0.0000(13) 0.0031(12)
    C6A 0.0587(19) 0.0608(18) 0.075(2) 0.0010(15) 0.0096(17) 0.0165(16)
    C6B 0.0573(17) 0.0607(17) 0.0419(15) -0.0040(14) 0.0017(13) -0.0014(13)
    C6C 0.0543(17) 0.0707(18) 0.0460(16) 0.0105(15) 0.0004(13) 0.0111(14)
    C7A 0.0536(17) 0.0560(16) 0.0479(16) 0.0012(14) 0.0132(14) 0.0057(13)
    C7B 0.0538(17) 0.0631(17) 0.0416(15) -0.0058(14) 0.0045(13) 0.0065(13)
    C7C 0.0532(16) 0.0668(17) 0.0390(14) 0.0019(14) 0.0041(13) 0.0102(13)
    C8A 0.0505(15) 0.0498(15) 0.0409(14) 0.0001(13) 0.0079(12) 0.0037(12)
    C8B 0.0444(15) 0.0723(18) 0.0388(14) -0.0040(14) 0.0020(12) 0.0077(13)
    C8C 0.0453(15) 0.0641(17) 0.0361(13) -0.0015(13) 0.0013(11) 0.0099(12)
    C9A 0.0511(16) 0.0455(14) 0.0427(14) 0.0017(13) 0.0095(12) 0.0005(12)
    C9B 0.0468(15) 0.0698(18) 0.0406(15) -0.0068(14) -0.0003(12) 0.0056(13)
    C9C 0.0449(15) 0.0636(17) 0.0443(15) -0.0001(14) 0.0010(12) 0.0081(13)
    C10A 0.0517(17) 0.0517(15) 0.0432(15) 0.0065(13) 0.0073(12) 0.0021(12)
    C10B 0.0455(15) 0.0653(17) 0.0338(13) -0.0035(14) -0.0030(11) 0.0038(12)
    C10C 0.0445(15) 0.0604(16) 0.0364(14) -0.0013(13) -0.0049(11) 0.0059(12)
    C11A 0.0573(18) 0.0618(17) 0.0546(17) -0.0069(15) 0.0053(14) 0.0079(14)
    C11B 0.0435(17) 0.137(3) 0.0593(19) -0.0101(19) 0.0020(14) 0.0202(19)
    C11C 0.0416(16) 0.109(2) 0.0566(18) -0.0021(16) -0.0001(13) 0.0177(17)
    C12A 0.0599(18) 0.0638(18) 0.0453(16) 0.0028(16) 0.0004(14) -0.0076(14)
    C12B 0.0464(15) 0.0611(16) 0.0354(14) -0.0049(13) -0.0008(12) -0.0052(12)
    C12C 0.0479(16) 0.0598(16) 0.0401(14) -0.0063(13) 0.0023(12) 0.0003(13)
    C13A 0.083(2) 0.072(2) 0.0616(19) -0.0138(19) -0.0119(17) -0.0002(16)
    C13B 0.0643(19) 0.0659(18) 0.0476(16) -0.0031(15) -0.0001(14) 0.0043(14)
    C13C 0.0631(19) 0.075(2) 0.0522(17) -0.0060(16) 0.0051(14) 0.0137(15)
    C14A 0.079(2) 0.101(3) 0.076(2) -0.031(2) -0.014(2) -0.013(2)
    C14B 0.080(2) 0.078(2) 0.0579(19) -0.0186(19) 0.0162(18) 0.0050(16)
    C14C 0.086(3) 0.085(2) 0.076(2) -0.013(2) 0.028(2) 0.0233(19)
    C15A 0.073(2) 0.102(3) 0.093(3) -0.009(2) -0.027(2) -0.013(2)
    C15B 0.0543(19) 0.103(3) 0.074(2) -0.0167(19) 0.0163(17) -0.008(2)
    C15C 0.0528(19) 0.076(2) 0.084(2) -0.0141(17) 0.0217(17) 0.0027(19)
    C16A 0.089(3) 0.101(3) 0.099(3) -0.006(2) -0.034(2) 0.024(2)
    C16B 0.0487(18) 0.108(3) 0.065(2) 0.0086(18) 0.0009(15) -0.0023(19)
    C16C 0.0509(18) 0.077(2) 0.073(2) -0.0091(16) 0.0009(15) -0.0079(17)
    C17A 0.069(2) 0.091(2) 0.075(2) -0.0071(19) -0.0120(18) 0.0187(19)
    C17B 0.0511(17) 0.084(2) 0.0470(16) 0.0031(16) 0.0039(13) 0.0096(15)
    C17C 0.0475(16) 0.0748(19) 0.0512(17) -0.0091(15) -0.0003(13) 0.0057(14)
_geom_special_details
;
All e.s.d.'s (except the e.s.d. in the dihedral angle between two l.s. planes)
are estimated using the full covariance matrix. The cell e.s.d.'s are taken
into account individually in the estimation of e.s.d.'s in distances, angles
and torsion angles; correlations between e.s.d.'s in cell parameters are only
used when they are defined by crystal symmetry. An approximate (isotropic)
treatment of cell e.s.d.'s is used for estimating e.s.d.'s involving l.s.
planes.
;
loop_
    _geom_bond_atom_site_label_1
    _geom_bond_atom_site_label_2
    _geom_bond_site_symmetry_2
    _geom_bond_distance
    _geom_bond_publ_flag
    Cl1A C1A . 1.731(3) ?
    Cl1B C1B . 1.739(3) ?
    Cl1C C1C . 1.732(3) ?
    S1A C8A . 1.743(3) ?
    S1A C10A . 1.725(3) ?
    S1B C8B . 1.747(3) ?
    S1B C10B . 1.726(2) ?
    S1C C8C . 1.743(2) ?
    S1C C10C . 1.720(2) ?
    O1A C7A . 1.229(3) ?
    O1B C7B . 1.226(3) ?
    O1C C7C . 1.223(3) ?
    N1A C9A . 1.364(3) ?
    N1A C10A . 1.311(3) ?
    N1B C9B . 1.369(3) ?
    N1B C10B . 1.318(3) ?
    N1C C9C . 1.370(3) ?
    N1C C10C . 1.326(3) ?
    N2A H2A . 0.8600 ?
    N2A C10A . 1.352(3) ?
    N2A C12A . 1.410(3) ?
    N2B H2B . 0.8600 ?
    N2B C10B . 1.350(3) ?
    N2B C12B . 1.410(3) ?
    N2C H2C . 0.8600 ?
    N2C C10C . 1.348(3) ?
    N2C C12C . 1.414(3) ?
    C1A C2A . 1.371(4) ?
    C1A C6A . 1.369(4) ?
    C1B C2B . 1.377(4) ?
    C1B C6B . 1.369(4) ?
    C1C C2C . 1.377(4) ?
    C1C C6C . 1.365(4) ?
    C2A H2AA . 0.9300 ?
    C2A C3A . 1.379(4) ?
    C2B H2BA . 0.9300 ?
    C2B C3B . 1.373(4) ?
    C2C H2CA . 0.9300 ?
    C2C C3C . 1.375(4) ?
    C3A H3A . 0.9300 ?
    C3A C4A . 1.384(4) ?
    C3B H3B . 0.9300 ?
    C3B C4B . 1.386(3) ?
    C3C H3C . 0.9300 ?
    C3C C4C . 1.385(3) ?
    C4A C5A . 1.371(3) ?
    C4A C7A . 1.494(4) ?
    C4B C5B . 1.384(3) ?
    C4B C7B . 1.489(3) ?
    C4C C5C . 1.385(3) ?
    C4C C7C . 1.488(3) ?
    C5A H5A . 0.9300 ?
    C5A C6A . 1.375(4) ?
    C5B H5B . 0.9300 ?
    C5B C6B . 1.378(3) ?
    C5C H5C . 0.9300 ?
    C5C C6C . 1.376(3) ?
    C6A H6A . 0.9300 ?
    C6B H6B . 0.9300 ?
    C6C H6C . 0.9300 ?
    C7A C8A . 1.448(3) ?
    C7B C8B . 1.465(3) ?
    C7C C8C . 1.453(3) ?
    C8A C9A . 1.375(3) ?
    C8B C9B . 1.363(3) ?
    C8C C9C . 1.368(3) ?
    C9A C11A . 1.495(3) ?
    C9B C11B . 1.500(3) ?
    C9C C11C . 1.489(3) ?
    C11A H11G . 0.9600 ?
    C11A H11H . 0.9600 ?
    C11A H11I . 0.9600 ?
    C11B H11D . 0.9600 ?
    C11B H11E . 0.9600 ?
    C11B H11F . 0.9600 ?
    C11C H11A . 0.9600 ?
    C11C H11B . 0.9600 ?
    C11C H11C . 0.9600 ?
    C12A C13A . 1.375(4) ?
    C12A C17A . 1.372(4) ?
    C12B C13B . 1.386(3) ?
    C12B C17B . 1.371(3) ?
    C12C C13C . 1.372(4) ?
    C12C C17C . 1.383(4) ?
    C13A H13A . 0.9300 ?
    C13A C14A . 1.385(4) ?
    C13B H13B . 0.9300 ?
    C13B C14B . 1.380(4) ?
    C13C H13C . 0.9300 ?
    C13C C14C . 1.388(4) ?
    C14A H14A . 0.9300 ?
    C14A C15A . 1.352(5) ?
    C14B H14B . 0.9300 ?
    C14B C15B . 1.364(4) ?
    C14C H14C . 0.9300 ?
    C14C C15C . 1.358(4) ?
    C15A H15A . 0.9300 ?
    C15A C16A . 1.364(5) ?
    C15B H15B . 0.9300 ?
    C15B C16B . 1.356(4) ?
    C15C H15C . 0.9300 ?
    C15C C16C . 1.364(4) ?
    C16A H16A . 0.9300 ?
    C16A C17A . 1.375(4) ?
    C16B H16B . 0.9300 ?
    C16B C17B . 1.381(4) ?
    C16C H16C . 0.9300 ?
    C16C C17C . 1.383(4) ?
    C17A H17A . 0.9300 ?
    C17B H17B . 0.9300 ?
    C17C H17C . 0.9300 ?
loop_
    _geom_angle_atom_site_label_1
    _geom_angle_atom_site_label_2
    _geom_angle_atom_site_label_3
    _geom_angle_site_symmetry_1
    _geom_angle_site_symmetry_3
    _geom_angle
    _geom_angle_publ_flag
    C10A S1A C8A . . 88.68(12) ?
    C10B S1B C8B . . 89.14(12) ?
    C10C S1C C8C . . 89.17(12) ?
    C10A N1A C9A . . 110.7(2) ?
    C10B N1B C9B . . 110.7(2) ?
    C10C N1C C9C . . 110.7(2) ?
    C10A N2A H2A . . 115.3 ?
    C10A N2A C12A . . 129.5(2) ?
    C12A N2A H2A . . 115.3 ?
    C10B N2B H2B . . 115.2 ?
    C10B N2B C12B . . 129.5(2) ?
    C12B N2B H2B . . 115.2 ?
    C10C N2C H2C . . 115.4 ?
    C10C N2C C12C . . 129.2(2) ?
    C12C N2C H2C . . 115.4 ?
    C2A C1A Cl1A . . 119.7(3) ?
    C6A C1A Cl1A . . 119.0(3) ?
    C6A C1A C2A . . 121.2(3) ?
    C2B C1B Cl1B . . 119.4(2) ?
    C6B C1B Cl1B . . 119.6(2) ?
    C6B C1B C2B . . 121.0(3) ?
    C2C C1C Cl1C . . 119.5(2) ?
    C6C C1C Cl1C . . 119.4(2) ?
    C6C C1C C2C . . 121.1(3) ?
    C1A C2A H2AA . . 120.6 ?
    C1A C2A C3A . . 118.9(3) ?
    C3A C2A H2AA . . 120.6 ?
    C1B C2B H2BA . . 120.4 ?
    C3B C2B C1B . . 119.2(2) ?
    C3B C2B H2BA . . 120.4 ?
    C1C C2C H2CA . . 120.5 ?
    C3C C2C C1C . . 118.9(3) ?
    C3C C2C H2CA . . 120.5 ?
    C2A C3A H3A . . 119.6 ?
    C2A C3A C4A . . 120.8(3) ?
    C4A C3A H3A . . 119.6 ?
    C2B C3B H3B . . 119.4 ?
    C2B C3B C4B . . 121.2(3) ?
    C4B C3B H3B . . 119.4 ?
    C2C C3C H3C . . 119.5 ?
    C2C C3C C4C . . 121.1(3) ?
    C4C C3C H3C . . 119.5 ?
    C3A C4A C7A . . 119.6(2) ?
    C5A C4A C3A . . 118.7(3) ?
    C5A C4A C7A . . 121.6(2) ?
    C3B C4B C7B . . 118.1(2) ?
    C5B C4B C3B . . 118.3(2) ?
    C5B C4B C7B . . 123.5(2) ?
    C3C C4C C5C . . 118.7(2) ?
    C3C C4C C7C . . 118.5(2) ?
    C5C C4C C7C . . 122.8(2) ?
    C4A C5A H5A . . 119.4 ?
    C4A C5A C6A . . 121.1(3) ?
    C6A C5A H5A . . 119.4 ?
    C4B C5B H5B . . 119.5 ?
    C6B C5B C4B . . 120.9(2) ?
    C6B C5B H5B . . 119.5 ?
    C4C C5C H5C . . 119.8 ?
    C6C C5C C4C . . 120.4(2) ?
    C6C C5C H5C . . 119.8 ?
    C1A C6A C5A . . 119.2(3) ?
    C1A C6A H6A . . 120.4 ?
    C5A C6A H6A . . 120.4 ?
    C1B C6B C5B . . 119.4(3) ?
    C1B C6B H6B . . 120.3 ?
    C5B C6B H6B . . 120.3 ?
    C1C C6C C5C . . 119.8(3) ?
    C1C C6C H6C . . 120.1 ?
    C5C C6C H6C . . 120.1 ?
    O1A C7A C4A . . 119.4(2) ?
    O1A C7A C8A . . 120.8(3) ?
    C8A C7A C4A . . 119.9(2) ?
    O1B C7B C4B . . 119.1(2) ?
    O1B C7B C8B . . 120.5(3) ?
    C8B C7B C4B . . 120.4(2) ?
    O1C C7C C4C . . 119.6(2) ?
    O1C C7C C8C . . 121.2(2) ?
    C8C C7C C4C . . 119.1(2) ?
    C7A C8A S1A . . 116.33(19) ?
    C9A C8A S1A . . 109.35(18) ?
    C9A C8A C7A . . 133.7(3) ?
    C7B C8B S1B . . 122.7(2) ?
    C9B C8B S1B . . 109.08(18) ?
    C9B C8B C7B . . 128.0(2) ?
    C7C C8C S1C . . 122.5(2) ?
    C9C C8C S1C . . 109.55(18) ?
    C9C C8C C7C . . 127.9(2) ?
    N1A C9A C8A . . 115.7(2) ?
    N1A C9A C11A . . 116.6(2) ?
    C8A C9A C11A . . 127.7(2) ?
    N1B C9B C11B . . 118.0(2) ?
    C8B C9B N1B . . 116.2(2) ?
    C8B C9B C11B . . 125.8(2) ?
    N1C C9C C11C . . 118.8(2) ?
    C8C C9C N1C . . 115.6(2) ?
    C8C C9C C11C . . 125.6(2) ?
    N1A C10A S1A . . 115.5(2) ?
    N1A C10A N2A . . 120.1(2) ?
    N2A C10A S1A . . 124.3(2) ?
    N1B C10B S1B . . 114.85(18) ?
    N1B C10B N2B . . 120.5(2) ?
    N2B C10B S1B . . 124.6(2) ?
    N1C C10C S1C . . 114.92(18) ?
    N1C C10C N2C . . 120.1(2) ?
    N2C C10C S1C . . 124.9(2) ?
    C9A C11A H11G . . 109.5 ?
    C9A C11A H11H . . 109.5 ?
    C9A C11A H11I . . 109.5 ?
    H11G C11A H11H . . 109.5 ?
    H11G C11A H11I . . 109.5 ?
    H11H C11A H11I . . 109.5 ?
    C9B C11B H11D . . 109.5 ?
    C9B C11B H11E . . 109.5 ?
    C9B C11B H11F . . 109.5 ?
    H11D C11B H11E . . 109.5 ?
    H11D C11B H11F . . 109.5 ?
    H11E C11B H11F . . 109.5 ?
    C9C C11C H11A . . 109.5 ?
    C9C C11C H11B . . 109.5 ?
    C9C C11C H11C . . 109.5 ?
    H11A C11C H11B . . 109.5 ?
    H11A C11C H11C . . 109.5 ?
    H11B C11C H11C . . 109.5 ?
    C13A C12A N2A . . 123.8(3) ?
    C17A C12A N2A . . 117.6(3) ?
    C17A C12A C13A . . 118.6(3) ?
    C13B C12B N2B . . 117.3(2) ?
    C17B C12B N2B . . 123.6(2) ?
    C17B C12B C13B . . 119.1(2) ?
    C13C C12C N2C . . 117.0(2) ?
    C13C C12C C17C . . 119.6(3) ?
    C17C C12C N2C . . 123.4(2) ?
    C12A C13A H13A . . 120.0 ?
    C12A C13A C14A . . 120.0(3) ?
    C14A C13A H13A . . 120.0 ?
    C12B C13B H13B . . 120.3 ?
    C14B C13B C12B . . 119.5(3) ?
    C14B C13B H13B . . 120.3 ?
    C12C C13C H13C . . 120.2 ?
    C12C C13C C14C . . 119.7(3) ?
    C14C C13C H13C . . 120.2 ?
    C13A C14A H14A . . 119.6 ?
    C15A C14A C13A . . 120.8(3) ?
    C15A C14A H14A . . 119.6 ?
    C13B C14B H14B . . 119.5 ?
    C15B C14B C13B . . 121.1(3) ?
    C15B C14B H14B . . 119.5 ?
    C13C C14C H14C . . 119.6 ?
    C15C C14C C13C . . 120.8(3) ?
    C15C C14C H14C . . 119.6 ?
    C14A C15A H15A . . 120.3 ?
    C14A C15A C16A . . 119.5(3) ?
    C16A C15A H15A . . 120.3 ?
    C14B C15B H15B . . 120.4 ?
    C16B C15B C14B . . 119.2(3) ?
    C16B C15B H15B . . 120.4 ?
    C14C C15C H15C . . 120.2 ?
    C14C C15C C16C . . 119.6(3) ?
    C16C C15C H15C . . 120.2 ?
    C15A C16A H16A . . 119.8 ?
    C15A C16A C17A . . 120.3(3) ?
    C17A C16A H16A . . 119.8 ?
    C15B C16B H16B . . 119.5 ?
    C15B C16B C17B . . 120.9(3) ?
    C17B C16B H16B . . 119.5 ?
    C15C C16C H16C . . 119.6 ?
    C15C C16C C17C . . 120.7(3) ?
    C17C C16C H16C . . 119.6 ?
    C12A C17A C16A . . 120.7(3) ?
    C12A C17A H17A . . 119.6 ?
    C16A C17A H17A . . 119.6 ?
    C12B C17B C16B . . 120.2(3) ?
    C12B C17B H17B . . 119.9 ?
    C16B C17B H17B . . 119.9 ?
    C12C C17C H17C . . 120.2 ?
    C16C C17C C12C . . 119.5(3) ?
    C16C C17C H17C . . 120.2 ?
loop_
    _geom_hbond_atom_site_label_D
    _geom_hbond_atom_site_label_H
    _geom_hbond_atom_site_label_A
    _geom_hbond_site_symmetry_A
    _geom_hbond_distance_DH
    _geom_hbond_distance_HA
    _geom_hbond_distance_DA
    _geom_hbond_angle_DHA
    N2A H2A O1C 3_666 0.86 2.09 2.933(3) 167.1
    N2B H2B N1C 2_646 0.86 2.11 2.962(3) 170.4
    N2C H2C N1B 2_656 0.86 2.17 2.995(3) 162.0
_iucr_refine_instructions_details
;
TITL 111026_s4_wlj in P21/n #14
CELL 0.71073 22.83502 8.05865 25.3653 90 90.9003 90
ZERR 12 0.00058 0.00023 0.00056 0 0.0021 0
LATT 1
SYMM 0.5-X,0.5+Y,0.5-Z
SFAC C H Cl N O S
UNIT 204 156 12 24 12 12
EQIV $1 1.5-X,-0.5+Y,1.5-Z
EQIV $2 1.5-X,0.5+Y,1.5-Z
EQIV $3 1-X,1-Y,1-Z
L.S. 12
PLAN  5
SIZE 0.12 0.18 0.4
TEMP 20
HTAB  N2B N1C_$1
HTAB  N2C N1B_$2
HTAB  N2A O1C_$3
MPLA 6 C12A C13A C14A C15A C16A C17A
MPLA 5 S1A C8A C9A N1A C10A
MPLA 6 C1A C2A C3A C4A C5A C6A
MPLA 6 C12B C13B C14B C15B C16B C17B
MPLA 5 S1B C8B C9B N1B C10B
MPLA 6 C1B C2B C3B C4B C5B C6B
MPLA 6 C12C C13C C14C C15C C16C C17C
MPLA 5 S1C C8C C9C N1C C10C
MPLA 6 C1C C2C C3C C4C C5C C6C
REM reset to P21/n #14
BOND $H
htab
fmap 2
acta
OMIT -3 50
REM <HKL>L:/olex2_111026_s4_wlj/2/111026_s4_wlj.hkl</HKL>
WGHT    0.040200    1.747200
FVAR       2.09142
CL1A  3    0.455686   -0.042595    0.881385    11.00000    0.09877    0.15071 =
         0.10655    0.05986   -0.04064   -0.03526
CL1B  3    0.564392    0.169820    0.357114    11.00000    0.06523    0.13869 =
         0.04671   -0.00272   -0.01051    0.02000
CL1C  3    0.451829    0.738460    0.440410    11.00000    0.07781    0.12175 =
         0.07908    0.02155   -0.03531   -0.01400
S1A   6    0.193631    0.117558    0.644859    11.00000    0.04900    0.06895 =
         0.04800    0.00570    0.00878   -0.00356
S1B   6    0.703178    0.143760    0.591186    11.00000    0.04273    0.09323 =
         0.03369    0.00655   -0.00284   -0.00202
S1C   6    0.606237    0.599633    0.656671    11.00000    0.04473    0.08175 =
         0.03436    0.00948   -0.00473   -0.00896
O1A   5    0.200432    0.070869    0.758532    11.00000    0.05672    0.11439 =
         0.06108    0.02437    0.01831    0.00011
O1B   5    0.819509    0.248370    0.483152    11.00000    0.06178    0.12721 =
         0.05272    0.02130    0.00569   -0.02093
O1C   5    0.719458    0.653574    0.543606    11.00000    0.04976    0.14630 =
         0.04386    0.02066    0.01083    0.01141
N1A   4    0.286407    0.249775    0.606289    11.00000    0.04899    0.05836 =
         0.04189    0.00466    0.00763    0.00167
N1B   4    0.798555    0.140457    0.646666    11.00000    0.04145    0.08085 =
         0.03918    0.00540   -0.00245   -0.00519
N1C   4    0.702594    0.615243    0.710608    11.00000    0.04418    0.07192 =
         0.03285    0.00591   -0.00205   -0.00440
N2A   4    0.210020    0.238234    0.545730    11.00000    0.05339    0.08772 =
         0.04381    0.00866    0.00733    0.00379
AFIX  43
H2A   2    0.235367    0.263770    0.522358    11.00000   -1.20000
AFIX   0
N2B   4    0.716377    0.096940    0.697263    11.00000    0.04323    0.09123 =
         0.03406    0.00792   -0.00404   -0.00549
AFIX  43
H2B   2    0.740390    0.089712    0.723623    11.00000   -1.20000
AFIX   0
N2C   4    0.622962    0.549649    0.762099    11.00000    0.04384    0.08652 =
         0.03313    0.01237   -0.00513   -0.00800
AFIX  43
H2C   2    0.647313    0.552232    0.788297    11.00000   -1.20000
AFIX   0
C1A   1    0.396264   -0.002076    0.840152    11.00000    0.06715    0.08040 =
         0.05972    0.02894   -0.00433   -0.02180
C1B   1    0.625003    0.176752    0.399424    11.00000    0.05378    0.07266 =
         0.03197   -0.00283    0.00424    0.01388
C1C   1    0.515930    0.717968    0.477246    11.00000    0.05766    0.06503 =
         0.04516    0.01720   -0.00796   -0.01215
C2A   1    0.353396    0.104883    0.856192    11.00000    0.08617    0.09575 =
         0.04127   -0.00224    0.00666   -0.02870
AFIX  43
H2AA  2    0.356088    0.156391    0.888950    11.00000   -1.20000
AFIX   0
C2B   1    0.665432    0.302136    0.394099    11.00000    0.07026    0.06559 =
         0.03639    0.01316    0.00533    0.02175
AFIX  43
H2BA  2    0.660938    0.381070    0.367596    11.00000   -1.20000
AFIX   0
C2C   1    0.560315    0.619057    0.458839    11.00000    0.07806    0.06860 =
         0.03886    0.00201   -0.00292   -0.00529
AFIX  43
H2CA  2    0.556017    0.562893    0.426984    11.00000   -1.20000
AFIX   0
C3A   1    0.306210    0.134835    0.822944    11.00000    0.06759    0.07445 =
         0.04824   -0.00093    0.02058   -0.00566
AFIX  43
H3A   2    0.276636    0.206071    0.833634    11.00000   -1.20000
AFIX   0
C3B   1    0.712465    0.309160    0.428408    11.00000    0.06391    0.05369 =
         0.04035    0.00653    0.01205    0.00420
AFIX  43
H3B   2    0.739825    0.393803    0.424975    11.00000   -1.20000
AFIX   0
C3C   1    0.611085    0.604682    0.488318    11.00000    0.06762    0.07047 =
         0.03934    0.00198    0.00554    0.01146
AFIX  43
H3C   2    0.641684    0.540489    0.475723    11.00000   -1.20000
AFIX   0
C4A   1    0.302314    0.060239    0.773885    11.00000    0.05496    0.05141 =
         0.03778    0.00620    0.01381   -0.00644
C4B   1    0.719916    0.192375    0.468079    11.00000    0.05095    0.05253 =
         0.02821    0.00060    0.00675    0.00665
C4C   1    0.617416    0.684203    0.536455    11.00000    0.05050    0.05590 =
         0.03174    0.00919    0.00361   -0.00140
C5A   1    0.345818   -0.046792    0.759225    11.00000    0.06365    0.05624 =
         0.04674    0.00046    0.00852    0.00028
AFIX  43
H5A   2    0.343501   -0.098197    0.726432    11.00000   -1.20000
AFIX   0
C5B   1    0.679207    0.065902    0.471770    11.00000    0.06000    0.05442 =
         0.03511    0.00884    0.00338    0.00279
AFIX  43
H5B   2    0.683779   -0.014433    0.497833    11.00000   -1.20000
AFIX   0
C5C   1    0.572388    0.784934    0.553573    11.00000    0.05974    0.05947 =
         0.03578    0.00309    0.00000    0.00399
AFIX  43
H5C   2    0.576316    0.841432    0.585402    11.00000   -1.20000
AFIX   0
C6A   1    0.392786   -0.079399    0.792165    11.00000    0.05875    0.06083 =
         0.07497    0.01654    0.00964    0.00101
AFIX  43
H6A   2    0.421837   -0.153081    0.781972    11.00000   -1.20000
AFIX   0
C6B   1    0.631978    0.057272    0.437377    11.00000    0.05726    0.06071 =
         0.04186   -0.00141    0.00170   -0.00399
AFIX  43
H6B   2    0.605092   -0.028928    0.439926    11.00000   -1.20000
AFIX   0
C6C   1    0.521867    0.801898    0.523749    11.00000    0.05432    0.07074 =
         0.04597    0.01114    0.00036    0.01050
AFIX  43
H6C   2    0.491870    0.870346    0.535253    11.00000   -1.20000
AFIX   0
C7A   1    0.249344    0.088755    0.739789    11.00000    0.05357    0.05596 =
         0.04795    0.00575    0.01317    0.00119
C7B   1    0.773144    0.204467    0.502521    11.00000    0.05379    0.06313 =
         0.04162    0.00646    0.00451   -0.00577
C7C   1    0.673047    0.661264    0.566912    11.00000    0.05317    0.06675 =
         0.03896    0.01021    0.00411    0.00193
C8A   1    0.256048    0.133991    0.684965    11.00000    0.05045    0.04984 =
         0.04088    0.00367    0.00787    0.00006
C8B   1    0.769675    0.169389    0.559037    11.00000    0.04438    0.07231 =
         0.03879    0.00773    0.00199   -0.00404
C8C   1    0.670921    0.643540    0.623844    11.00000    0.04528    0.06408 =
         0.03614    0.00988    0.00134   -0.00151
C9A   1    0.299998    0.208926    0.657207    11.00000    0.05113    0.04554 =
         0.04273    0.00047    0.00953    0.00170
C9B   1    0.814274    0.165000    0.595378    11.00000    0.04677    0.06982 =
         0.04064    0.00555   -0.00028   -0.00682
C9C   1    0.716616    0.648184    0.659326    11.00000    0.04492    0.06362 =
         0.04430    0.00812    0.00096   -0.00013
C10A  1    0.232232    0.208373    0.594535    11.00000    0.05173    0.05171 =
         0.04317    0.00208    0.00730    0.00648
C10B  1    0.741239    0.127350    0.650296    11.00000    0.04551    0.06535 =
         0.03379    0.00385   -0.00302   -0.00346
C10C  1    0.645696    0.586631    0.714823    11.00000    0.04454    0.06036 =
         0.03639    0.00595   -0.00486   -0.00130
C11A  1    0.359892    0.255376    0.676768    11.00000    0.05733    0.06179 =
         0.05459    0.00793    0.00534   -0.00686
AFIX 137
H11G  2    0.374095    0.347682    0.656748    11.00000   -1.50000
H11H  2    0.385846    0.162654    0.672798    11.00000   -1.50000
H11I  2    0.358189    0.285614    0.713320    11.00000   -1.50000
AFIX   0
C11B  1    0.878175    0.183972    0.583945    11.00000    0.04346    0.13703 =
         0.05927    0.02025    0.00198   -0.01014
AFIX 137
H11D  2    0.899446    0.204528    0.616232    11.00000   -1.50000
H11E  2    0.883541    0.275463    0.560268    11.00000   -1.50000
H11F  2    0.892436    0.084067    0.568016    11.00000   -1.50000
AFIX   0
C11C  1    0.778682    0.684976    0.646568    11.00000    0.04160    0.10925 =
         0.05655    0.01774   -0.00006   -0.00208
AFIX 137
H11A  2    0.798149    0.731376    0.676977    11.00000   -1.50000
H11B  2    0.779893    0.762939    0.617990    11.00000   -1.50000
H11C  2    0.798034    0.584341    0.636509    11.00000   -1.50000
AFIX   0
C12A  1    0.151378    0.233627    0.527553    11.00000    0.05989    0.06377 =
         0.04533   -0.00760    0.00038    0.00283
C12B  1    0.656849    0.075299    0.709442    11.00000    0.04637    0.06113 =
         0.03543   -0.00519   -0.00082   -0.00487
C12C  1    0.564787    0.507211    0.774764    11.00000    0.04793    0.05982 =
         0.04013    0.00033    0.00227   -0.00630
C13A  1    0.110091    0.125195    0.546257    11.00000    0.08286    0.07206 =
         0.06159   -0.00022   -0.01189   -0.01378
AFIX  43
H13A  2    0.120739    0.045283    0.571062    11.00000   -1.20000
AFIX   0
C13B  1    0.644218   -0.019828    0.753348    11.00000    0.06432    0.06589 =
         0.04756    0.00431   -0.00015   -0.00311
AFIX  43
H13B  2    0.674198   -0.071679    0.772336    11.00000   -1.20000
AFIX   0
C13C  1    0.557098    0.411901    0.818946    11.00000    0.06312    0.07512 =
         0.05220    0.01371    0.00509   -0.00597
AFIX  43
H13C  2    0.589367    0.376150    0.838680    11.00000   -1.20000
AFIX   0
C14A  1    0.052661    0.135009    0.528153    11.00000    0.07886    0.10094 =
         0.07618   -0.01333   -0.01371   -0.03146
AFIX  43
H14A  2    0.024603    0.064410    0.542015    11.00000   -1.20000
AFIX   0
C14B  1    0.586822   -0.037005    0.768667    11.00000    0.08023    0.07830 =
         0.05787    0.00500    0.01622   -0.01858
AFIX  43
H14B  2    0.578440   -0.099259    0.798484    11.00000   -1.20000
AFIX   0
C14C  1    0.500921    0.369121    0.834038    11.00000    0.08599    0.08478 =
         0.07598    0.02326    0.02755   -0.01339
AFIX  43
H14C  2    0.495768    0.304185    0.863917    11.00000   -1.20000
AFIX   0
C15A  1    0.036900    0.246050    0.490553    11.00000    0.07335    0.10191 =
         0.09258   -0.01256   -0.02704   -0.00906
AFIX  43
H15A  2   -0.001725    0.251542    0.478499    11.00000   -1.20000
AFIX   0
C15B  1    0.542188    0.035779    0.740815    11.00000    0.05432    0.10252 =
         0.07372   -0.00797    0.01627   -0.01667
AFIX  43
H15B  2    0.503671    0.023769    0.751569    11.00000   -1.20000
AFIX   0
C15C  1    0.453399    0.420906    0.805717    11.00000    0.05275    0.07637 =
         0.08376    0.00271    0.02171   -0.01411
AFIX  43
H15C  2    0.415905    0.392880    0.816410    11.00000   -1.20000
AFIX   0
C16A  1    0.078097    0.349947    0.470441    11.00000    0.08891    0.10121 =
         0.09931    0.02354   -0.03412   -0.00560
AFIX  43
H16A  2    0.067655    0.424958    0.444064    11.00000   -1.20000
AFIX   0
C16B  1    0.554630    0.125895    0.697244    11.00000    0.04866    0.10769 =
         0.06520   -0.00225    0.00094    0.00859
AFIX  43
H16B  2    0.524243    0.172623    0.677431    11.00000   -1.20000
AFIX   0
C16C  1    0.460963    0.514285    0.761486    11.00000    0.05090    0.07694 =
         0.07337   -0.00788    0.00087   -0.00908
AFIX  43
H16C  2    0.428495    0.546500    0.741396    11.00000   -1.20000
AFIX   0
C17A  1    0.134991    0.344332    0.488973    11.00000    0.06881    0.09079 =
         0.07550    0.01873   -0.01201   -0.00710
AFIX  43
H17A  2    0.162652    0.416362    0.475200    11.00000   -1.20000
AFIX   0
C17B  1    0.611780    0.149216    0.681899    11.00000    0.05107    0.08405 =
         0.04704    0.00964    0.00391    0.00312
AFIX  43
H17B  2    0.619726    0.215240    0.652804    11.00000   -1.20000
AFIX   0
C17C  1    0.516378    0.561570    0.746191    11.00000    0.04745    0.07485 =
         0.05122    0.00575   -0.00035   -0.00912
AFIX  43
H17C  2    0.521070    0.629432    0.716904    11.00000   -1.20000
HKLF 4
REM  111026_s4_wlj in P21/n #14
REM R1 =  0.0467 for   5819 Fo > 4sig(Fo)  and  0.0732 for all   8224 data
REM    598 parameters refined using      0 restraints
END
WGHT      0.0402      1.7474
REM Highest difference peak  0.314,  deepest hole -0.292,  1-sigma level  0.037
Q1    1   0.4788  0.6458  0.4279  11.00000  0.05    0.31
Q2    1   0.6156  0.6157  0.5896  11.00000  0.05    0.29
Q3    1   0.4231  0.0332  0.9014  11.00000  0.05    0.25
Q4    1   0.2363  0.3248  0.5325  11.00000  0.05    0.19
Q5    1   0.8817  0.1314  0.5386  11.00000  0.05    0.17
;
