# Supplementary material for: (2-Anilino-4-methyl­thia­zol-5-yl)(4-chloro­phen­yl)methanone
Source: Acta Crystallogr Sect E Struct Rep Online. 2011 Dec 17;68(Pt 1):o161. doi: 10.1107/S1600536811053463 (PMC3254502; doi:10.1107/S1600536811053463)
Supplement: Supplementary file 2 [file e-68-0o161-Isup2.hkl]

# 
# h,k,l, Fc-squared, Fo-squared, sigma(Fo-squared) and status flag 
# 
data_I
_shelx_title ' 111026_s4_wlj in P21/n #  14 ' 
_shelx_refln_list_code          4 
_shelx_F_calc_maximum      446.87 
_exptl_crystal_F_000      2040.00 
_reflns_d_resolution_high  0.8409 
 
loop_ 
 _symmetry_equiv_pos_as_xyz 
 'x, y, z' 
 '-x+1/2, y+1/2, -z+1/2' 
 '-x, -y, -z' 
 'x-1/2, -y-1/2, z-1/2' 
 
_cell_length_a    22.8350 
_cell_length_b     8.0587 
_cell_length_c    25.3653 
_cell_angle_alpha  90.000 
_cell_angle_beta   90.900 
_cell_angle_gamma  90.000 
 
_shelx_F_squared_multiplier     1.000 
 
loop_ 
 _refln_index_h 
 _refln_index_k 
 _refln_index_l 
 _refln_F_squared_calc 
 _refln_F_squared_meas 
 _refln_F_squared_sigma 
 _refln_observed_status 
   4   0   0      356.03      395.38     13.35 o 
   6   0   0     1971.89     1925.46     34.93 o 
   8   0   0    23093.30    23016.18    129.11 o 
  10   0   0     1456.38     1732.82     42.96 o 
  12   0   0    40607.37    43246.24    329.98 o 
  14   0   0      369.94      485.08     40.34 o 
  16   0   0      749.85      652.49     49.44 o 
  18   0   0     1119.01     1083.42     66.82 o 
  20   0   0     2469.24     2391.50    105.82 o 
  22   0   0      834.44      763.64     63.74 o 
  24   0   0       44.68       96.88     29.62 o 
  26   0   0        6.30       53.58     28.30 o 
   2   1   0     1460.36     1327.69     16.42 o 
   3   1   0      141.92      133.03      5.64 o 
   4   1   0    13264.27    13852.27     40.91 o 
   5   1   0     1660.05     1900.74     17.66 o 
   6   1   0    16789.94    16429.81     61.87 o 
   7   1   0      111.34      105.42      7.04 o 
   8   1   0      652.40      694.56     15.47 o 
   9   1   0     4052.40     4053.36     42.55 o 
  10   1   0      264.68      255.46     13.72 o 
  11   1   0     1476.81     1360.32     31.60 o 
  12   1   0     5784.05     6223.64     70.21 o 
  13   1   0     1837.02     1950.85     52.19 o 
  14   1   0     3122.06     2932.74     67.95 o 
  15   1   0        4.77       17.83     18.28 o 
  16   1   0        4.22       14.70     10.49 o 
  17   1   0      658.28      616.36     34.95 o 
  18   1   0     1076.66     1078.07     47.04 o 
  19   1   0       24.88       32.79     21.07 o 
  20   1   0        0.26       -4.67     12.35 o 
  21   1   0       24.94       12.83     12.79 o 
  22   1   0       30.36       18.61     13.36 o 
  23   1   0      106.93      128.18     22.03 o 
  24   1   0       47.16       -4.72     12.35 o 
  25   1   0       15.11       32.57     16.67 o 
  26   1   0      163.80      136.80     24.42 o 
  27   1   0       33.39       60.94     19.91 o 
   0   2   0    14659.54    14794.37     74.88 o 
   1   2   0    58522.55    59235.83    186.04 o 
   2   2   0    16090.81    16879.19    114.00 o 
   3   2   0    15917.16    15595.51     59.59 o 
   4   2   0    12963.46    13012.57     66.34 o 
   5   2   0      165.18      161.30      8.92 o 
   6   2   0        2.80        0.29      2.46 o 
   7   2   0     1496.77     1454.80     18.15 o 
   8   2   0      498.69      471.89     11.68 o 
   9   2   0      208.81      247.99     10.37 o 
  10   2   0      518.94      610.21     16.74 o 
  11   2   0     3346.41     3269.21     45.26 o 
  12   2   0      256.14      309.29     18.51 o 
  13   2   0     2289.32     2316.56     42.77 o 
  14   2   0     2134.13     2128.71     55.09 o 
  15   2   0       56.14       32.59     10.70 o 
  16   2   0       30.95       59.41     13.46 o 
  17   2   0     2622.91     2653.47     90.77 o 
  18   2   0      224.07      251.77     24.88 o 
  19   2   0     2352.99     2298.18    111.00 o 
  20   2   0      884.11      846.13     44.34 o 
  21   2   0      105.68      117.77     19.78 o 
  22   2   0        0.96       -7.83     11.46 o 
  23   2   0       21.30       20.42     19.00 o 
  24   2   0        2.19        4.32     14.87 o 
  25   2   0       14.96        6.75     27.55 o 
  26   2   0       17.50       44.76     30.03 o 
   1   3   0     1954.82     2055.11     21.87 o 
   2   3   0       34.22       31.48      5.93 o 
   3   3   0     6882.53     7086.52     50.60 o 
   4   3   0     2830.51     2735.51     33.43 o 
   5   3   0     2997.22     3061.00     37.66 o 
   6   3   0     2581.33     2294.71     34.79 o 
   7   3   0      698.19      712.88     24.57 o 
   8   3   0       69.65       64.16      5.16 o 
   9   3   0      126.40      142.35      8.16 o 
  10   3   0      402.08      415.07     11.49 o 
  11   3   0      288.06      308.79     12.71 o 
  12   3   0      179.68      174.68     14.39 o 
  13   3   0      388.19      336.88     20.51 o 
  14   3   0      295.89      262.13     19.38 o 
  15   3   0     2593.34     2607.08     60.67 o 
  16   3   0      492.08      455.63     27.59 o 
  17   3   0      117.57       93.72     15.03 o 
  18   3   0      227.01      174.77     19.13 o 
  19   3   0      142.60      146.42     19.13 o 
  20   3   0      137.41      190.57     21.66 o 
  21   3   0      347.54      350.69     51.07 o 
  22   3   0        5.82       -9.40     21.19 o 
  23   3   0      192.86      213.30     43.48 o 
  24   3   0        7.04      -11.10     26.73 o 
  25   3   0        8.33       79.24     33.79 o 
   0   4   0    11852.79    12024.93    241.85 o 
   1   4   0      585.59      649.65     13.60 o 
   2   4   0     7913.58     8031.60     49.40 o 
   3   4   0     3285.62     3320.17     31.21 o 
   4   4   0       13.41       19.04      3.44 o 
   5   4   0      190.07      209.67     13.67 o 
   6   4   0      329.45      375.55     15.24 o 
   7   4   0      689.38      766.87     22.17 o 
   8   4   0      118.47       87.65     14.00 o 
   9   4   0     2316.08     2352.00     62.30 o 
  10   4   0     5694.09     5738.64     69.37 o 
  11   4   0        3.32       -0.91      8.65 o 
  12   4   0       50.87       36.45     16.98 o 
  13   4   0      649.37      567.23     52.80 o 
  14   4   0      215.07      216.30     15.37 o 
  15   4   0       14.18        3.24      8.44 o 
  16   4   0      814.62      783.15     31.62 o 
  17   4   0      849.37      908.13     74.22 o 
  18   4   0        2.33       28.32     24.14 o 
  19   4   0      169.16      139.58     31.88 o 
  20   4   0      565.03      741.84     71.61 o 
  21   4   0       29.50       78.86     32.31 o 
  22   4   0      527.53      567.03     65.97 o 
  23   4   0        1.07       27.37     25.49 o 
  24   4   0       21.33       10.93     22.65 o 
   1   5   0     1569.11     1577.51     26.21 o 
   2   5   0       12.90        6.89      3.78 o 
   3   5   0        4.59       -0.40      3.87 o 
   4   5   0       51.62       49.47      8.21 o 
   5   5   0      771.42      726.98     13.77 o 
   6   5   0      423.72      389.99     14.22 o 
   7   5   0      501.27      458.82     18.19 o 
   8   5   0     1118.25     1169.58     29.64 o 
   9   5   0       94.92      101.00     10.69 o 
  10   5   0        0.12       -2.32      6.05 o 
  11   5   0      712.49      671.16     34.16 o 
  12   5   0       89.46      113.87     29.10 o 
  13   5   0      631.86      634.09     58.66 o 
  14   5   0      298.65      313.84     45.16 o 
  15   5   0      605.17      547.31     57.84 o 
  16   5   0     1113.98     1150.42     84.94 o 
  17   5   0       14.76       -0.86     19.22 o 
  18   5   0      218.75      206.06     42.07 o 
  19   5   0      107.89       85.67     31.88 o 
  20   5   0       57.57       84.05     34.98 o 
  21   5   0       39.17       38.78     29.54 o 
  22   5   0       93.98       60.18     35.46 o 
  23   5   0      177.14      274.02     54.15 o 
   0   6   0      332.62      323.79     26.28 o 
   1   6   0      204.15      219.34     10.43 o 
   2   6   0       25.26       28.14      5.86 o 
   3   6   0       26.01       12.85      4.37 o 
   4   6   0       64.21       82.90      7.36 o 
   5   6   0      133.66      129.52      8.30 o 
   6   6   0      133.20      106.38     14.39 o 
   7   6   0        1.88        2.92      9.82 o 
   8   6   0      104.49       92.47     15.46 o 
   9   6   0      606.41      689.50     32.04 o 
  10   6   0       23.63       12.79      8.96 o 
  11   6   0       88.34       59.08     12.41 o 
  12   6   0       12.56      -21.07     24.35 o 
  13   6   0       36.36       40.98     24.26 o 
  14   6   0       91.99      135.81     34.78 o 
  15   6   0      129.11      139.36     35.19 o 
  16   6   0       32.53       15.38     20.18 o 
  17   6   0      119.90       95.54     31.18 o 
  18   6   0       14.94       51.17     31.72 o 
  19   6   0       24.60        5.75     27.18 o 
  20   6   0      341.69      377.44     58.97 o 
  21   6   0       98.31      176.42     44.20 o 
   1   7   0        4.24        5.60      4.96 o 
   2   7   0       49.60       55.17      6.44 o 
   3   7   0       52.92       38.88      6.25 o 
   4   7   0       55.65       42.46     14.07 o 
   5   7   0      138.73      154.97     15.92 o 
   6   7   0      136.94      168.15     19.45 o 
   7   7   0       23.45       13.61     16.62 o 
   8   7   0        1.89       -2.27     15.44 o 
   9   7   0      106.27       82.31     16.54 o 
  10   7   0       22.37       50.39     16.48 o 
  11   7   0      228.34      189.45     24.54 o 
  12   7   0       46.82       32.02     17.57 o 
  13   7   0       10.62       -0.61     15.66 o 
  14   7   0       22.63       22.28     19.12 o 
  15   7   0        4.20        4.34     22.84 o 
  16   7   0        5.05       23.42     22.93 o 
  17   7   0        2.69       45.27     27.36 o 
  18   7   0       54.61      114.17     42.63 o 
   0   8   0       53.98      112.19     33.04 o 
   1   8   0      284.14      238.23     20.17 o 
   2   8   0        0.63        2.56     11.66 o 
   3   8   0       90.85       78.03     15.96 o 
   4   8   0       19.00       30.15     13.17 o 
   5   8   0       29.38        4.14     25.84 o 
   6   8   0       20.54       19.27     15.95 o 
   7   8   0      183.84      205.89     26.60 o 
   8   8   0      117.09      142.95     31.08 o 
   9   8   0       38.52       56.16     15.06 o 
  10   8   0       12.75        4.56     13.69 o 
  11   8   0       15.17       25.36     13.16 o 
  12   8   0        1.31       26.36     18.03 o 
  13   8   0       98.65      121.40     29.81 o 
  14   8   0        0.40       -2.90     20.59 o 
   1   9   0      149.77      166.77     47.64 o 
   2   9   0        0.53       15.16     17.05 o 
   3   9   0       44.20       24.28     22.56 o 
   4   9   0      110.46      127.45     35.29 o 
   5   9   0        0.03       18.17     20.90 o 
   6   9   0        1.71       14.29     21.55 o 
   7   9   0        1.59       -0.70     34.86 o 
   8   9   0        8.35       25.99     18.47 o 
   9   9   0        0.14      -33.86     26.31 o 
 -27   0   1      317.47      390.83     53.57 o 
 -25   0   1        5.91       26.62     24.86 o 
 -23   0   1        1.66      -21.41     22.70 o 
 -21   0   1     1439.24     1382.87     83.28 o 
 -19   0   1     5339.23     5200.01    149.60 o 
 -17   0   1     1084.61      950.43     61.71 o 
 -15   0   1     2223.38     2109.80     83.61 o 
 -13   0   1       64.65       53.44     17.55 o 
 -11   0   1      405.86      424.67     33.34 o 
  -9   0   1      823.38      952.96     30.82 o 
  -7   0   1    10717.27    10040.56    230.87 o 
  -5   0   1      257.86      205.16     11.62 o 
   5   0   1       34.20       63.34      8.29 o 
   7   0   1      623.59      630.00     23.19 o 
   9   0   1      474.82      461.89     22.73 o 
  11   0   1     2872.23     3015.39     84.42 o 
  13   0   1        3.04        0.65     11.73 o 
  15   0   1      238.14      258.39     30.73 o 
  17   0   1     1889.67     1845.81     84.14 o 
  19   0   1       11.24       23.61     21.36 o 
  21   0   1     1983.24     2201.68    103.90 o 
  23   0   1        1.47        1.52     17.92 o 
  25   0   1      228.94      180.57     36.31 o 
  27   0   1       44.89       77.48     27.27 o 
 -27   1   1      120.92      154.04     26.22 o 
 -26   1   1      183.70      228.50     30.06 o 
 -25   1   1        7.05        7.92     16.83 o 
 -24   1   1        0.04      -12.68     22.36 o 
 -23   1   1      130.80      149.45     23.27 o 
 -22   1   1      242.01      253.91     27.26 o 
 -21   1   1      240.84      254.15     30.75 o 
 -20   1   1      515.80      528.22     36.44 o 
 -19   1   1      131.83      131.32     25.07 o 
 -18   1   1     1544.40     1535.46     56.15 o 
 -17   1   1      268.78      254.97     32.21 o 
 -16   1   1     2885.41     2833.10     70.44 o 
 -15   1   1     1532.62     1502.73     49.96 o 
 -14   1   1      536.82      571.62     30.17 o 
 -13   1   1     1556.90     1476.99     45.77 o 
 -12   1   1      357.32      424.28     24.24 o 
 -11   1   1      103.22      116.37     10.48 o 
 -10   1   1       27.80       22.13      5.28 o 
  -9   1   1      576.81      577.64     16.70 o 
  -8   1   1      513.13      453.47     12.68 o 
  -7   1   1      473.18      461.09     11.96 o 
  -6   1   1     8876.99     8635.52     48.38 o 
  -5   1   1     1791.93     1843.06     24.93 o 
  -4   1   1      623.60      616.07     10.15 o 
  -3   1   1    19667.75    19838.32     57.46 o 
  -2   1   1    30330.69    30006.06    108.28 o 
   2   1   1     1618.99     1651.87     24.23 o 
   3   1   1      236.85      299.61     11.20 o 
   4   1   1     9708.13     9483.06     42.69 o 
   5   1   1     1029.87      994.20     16.12 o 
   6   1   1     3785.57     3659.28     45.43 o 
   7   1   1     2654.68     2722.61     31.94 o 
   8   1   1      585.84      564.12     21.00 o 
   9   1   1      724.19      623.99     20.49 o 
  10   1   1     1445.93     1455.99     40.14 o 
  11   1   1     5293.89     5439.75     78.33 o 
  12   1   1       21.06       19.59      9.61 o 
  13   1   1      326.48      268.13     20.43 o 
  14   1   1      163.72      139.35     17.28 o 
  15   1   1     1337.09     1355.30     69.40 o 
  16   1   1      352.76      333.12     24.70 o 
  17   1   1       73.68       58.83     14.32 o 
  18   1   1       32.91       29.56     15.36 o 
  19   1   1       21.38       41.58     15.28 o 
  20   1   1      702.24      722.43     42.36 o 
  21   1   1       71.91       52.97     19.95 o 
  22   1   1       23.64       45.56     15.63 o 
  23   1   1      177.28      137.83     35.45 o 
  24   1   1        8.17       36.53     16.54 o 
  25   1   1      157.30      177.76     26.38 o 
  26   1   1       88.70      133.19     24.44 o 
 -26   2   1       35.88       45.38     29.02 o 
 -25   2   1       13.39       -0.04     21.47 o 
 -24   2   1       26.53       12.12     12.59 o 
 -23   2   1        0.01       30.95     15.47 o 
 -22   2   1     1789.74     1827.81     72.49 o 
 -21   2   1      160.54      135.64     35.58 o 
 -20   2   1        7.42        8.36     12.34 o 
 -19   2   1       11.78       10.22     14.11 o 
 -18   2   1      204.84      147.27     26.38 o 
 -17   2   1      406.37      513.32     32.36 o 
 -16   2   1        9.48       26.61     16.83 o 
 -15   2   1      195.21      203.94     27.16 o 
 -14   2   1      648.72      646.22     32.98 o 
 -13   2   1        3.29        3.46      7.88 o 
 -12   2   1     5130.78     5133.17     63.46 o 
 -11   2   1        2.30        2.05      5.66 o 
 -10   2   1     9120.94     8823.90     63.38 o 
  -9   2   1     1737.35     1702.88     26.24 o 
  -8   2   1     1774.99     1731.44     24.58 o 
  -7   2   1      279.23      257.74      8.65 o 
  -6   2   1       18.84       31.15      3.97 o 
  -5   2   1      835.69      813.49     12.97 o 
  -4   2   1     9029.49     9249.44     39.03 o 
  -3   2   1     5882.52     5593.55     30.42 o 
  -2   2   1   199694.75   199226.94    733.78 o 
  -1   2   1     5952.64     6089.50     35.10 o 
   0   2   1    95619.59    96238.91    256.90 o 
   1   2   1    16334.53    16222.43     97.31 o 
   2   2   1    17004.53    17648.60     78.88 o 
   3   2   1    11994.84    12420.88     63.55 o 
   4   2   1       20.36        6.49      4.74 o 
   5   2   1     2740.68     2770.38     35.69 o 
   6   2   1     3112.80     3044.42     27.26 o 
   7   2   1     5969.37     6021.42     46.71 o 
   8   2   1     2917.78     2830.50     32.65 o 
   9   2   1      815.23      812.25     19.18 o 
  10   2   1    11250.36    11477.93     85.96 o 
  11   2   1     3115.27     3286.40     57.95 o 
  12   2   1     1178.42     1315.78     39.06 o 
  13   2   1      970.45     1058.70     67.55 o 
  14   2   1     3506.12     3287.84     68.06 o 
  15   2   1     2771.88     2583.81     62.83 o 
  16   2   1        2.60       -6.79      9.65 o 
  17   2   1      181.94      173.69     23.49 o 
  18   2   1      598.54      585.21     34.92 o 
  19   2   1     1596.63     1641.07     58.64 o 
  20   2   1     3542.01     3624.09     89.08 o 
  21   2   1       12.04       28.20     14.30 o 
  22   2   1       53.34       60.24     16.79 o 
  23   2   1        6.57        7.37     12.39 o 
  24   2   1       29.76       48.82     35.79 o 
  25   2   1        1.59      -34.87     25.19 o 
  26   2   1        4.92       51.71     28.33 o 
 -25   3   1        1.48       12.29     24.41 o 
 -24   3   1       72.92       89.37     33.56 o 
 -23   3   1      378.67      453.09     59.24 o 
 -22   3   1       10.45      -26.52     22.40 o 
 -21   3   1       43.55       26.24     12.01 o 
 -20   3   1      417.57      346.75     28.27 o 
 -19   3   1        8.53       26.02     14.36 o 
 -18   3   1      126.39      103.77     16.21 o 
 -17   3   1       54.85       73.32     14.67 o 
 -16   3   1      578.94      574.50     31.44 o 
 -15   3   1     2627.27     2637.04     47.53 o 
 -14   3   1        7.91       24.47      6.98 o 
 -13   3   1     3002.40     3045.71     46.23 o 
 -12   3   1      305.84      338.02     15.34 o 
 -11   3   1      506.97      515.15     15.51 o 
 -10   3   1      617.66      613.82     17.82 o 
  -9   3   1     2427.01     2479.10     28.83 o 
  -8   3   1      954.16      950.80     18.37 o 
  -7   3   1      172.52      214.72     10.62 o 
  -6   3   1     2519.93     2649.07     47.37 o 
  -5   3   1     1070.55     1160.96     30.65 o 
  -4   3   1     3164.34     3445.29     34.05 o 
  -3   3   1    21289.96    20743.71     78.11 o 
  -2   3   1      300.17      313.61      9.32 o 
  -1   3   1     4657.14     4415.43     58.20 o 
   0   3   1     6429.60     6239.47     48.93 o 
   1   3   1     6235.09     6227.55     41.21 o 
   2   3   1      112.29      162.71     11.37 o 
   3   3   1      117.52       62.17      5.67 o 
   4   3   1     3172.14     2993.45     37.52 o 
   5   3   1      561.69      548.99     17.55 o 
   6   3   1      855.02      874.35     22.90 o 
   7   3   1      175.29      164.41     11.39 o 
   8   3   1      458.61      370.76     16.85 o 
   9   3   1      314.23      312.91     10.78 o 
  10   3   1        8.69       15.34      4.43 o 
  11   3   1      182.56      189.19     11.52 o 
  12   3   1     1120.60     1144.32     28.76 o 
  13   3   1     1436.60     1442.18     39.79 o 
  14   3   1      140.77      135.53     14.61 o 
  15   3   1     2070.22     2087.90     55.48 o 
  16   3   1      406.14      431.43     26.85 o 
  17   3   1     1253.52     1197.14     55.14 o 
  18   3   1      137.75      142.82     18.04 o 
  19   3   1       89.64       61.16     22.25 o 
  20   3   1      175.08      206.01     35.61 o 
  21   3   1       81.87       87.40     31.85 o 
  22   3   1      250.52      189.60     39.99 o 
  23   3   1        0.01       -2.94     23.14 o 
  24   3   1        5.07       -0.98     22.92 o 
  25   3   1      118.39      131.97     37.19 o 
 -24   4   1       19.98       15.50     26.60 o 
 -23   4   1       27.23       43.78     27.70 o 
 -22   4   1      207.11      257.60     47.90 o 
 -21   4   1        7.45       19.17     25.05 o 
 -20   4   1       83.70       74.06     31.86 o 
 -19   4   1      322.88      291.10     47.77 o 
 -18   4   1      167.38      170.62     36.73 o 
 -17   4   1      660.52      709.55     66.02 o 
 -16   4   1      176.07      172.31     29.66 o 
 -15   4   1        0.04        4.26     16.75 o 
 -14   4   1        3.79       10.51      9.37 o 
 -13   4   1       10.98      -10.35     17.92 o 
 -12   4   1       41.29       28.51      9.42 o 
 -11   4   1      919.52      904.86     43.28 o 
 -10   4   1       34.77       42.63      5.38 o 
  -9   4   1       93.45       82.20     12.51 o 
  -8   4   1      327.20      285.20     27.76 o 
  -7   4   1      794.94      695.62     34.13 o 
  -6   4   1      159.94      142.98     10.59 o 
  -5   4   1       61.63       66.82      4.59 o 
  -4   4   1      248.03      243.62     11.98 o 
  -3   4   1     2422.38     2408.68     31.37 o 
  -2   4   1        0.22       -3.65      6.02 o 
  -1   4   1     2120.97     2196.39     26.96 o 
   0   4   1       16.09       14.31      5.81 o 
   1   4   1     2066.22     2098.14     23.93 o 
   2   4   1     1693.96     1812.25     20.95 o 
   3   4   1      253.81      263.97      8.80 o 
   4   4   1      423.21      366.98     13.32 o 
   5   4   1      159.75      188.38     11.43 o 
   6   4   1      151.27      170.52     11.63 o 
   7   4   1       22.39       16.90      6.72 o 
   8   4   1      127.69      130.53     10.88 o 
   9   4   1      814.73      789.68     25.82 o 
  10   4   1        1.31       16.51     17.99 o 
  11   4   1     1578.20     1761.38     53.83 o 
  12   4   1       61.32       73.57     16.90 o 
  13   4   1       70.72       69.91     15.20 o 
  14   4   1      174.14      165.06     34.26 o 
  15   4   1     1648.41     1597.12     53.44 o 
  16   4   1      278.01      301.52     48.89 o 
  17   4   1     1307.12     1340.80     88.26 o 
  18   4   1        8.04        1.08     19.52 o 
  19   4   1      103.84       39.61     23.26 o 
  20   4   1       21.67       80.93     31.20 o 
  21   4   1      349.33      399.18     55.57 o 
  22   4   1      109.00      111.63     35.75 o 
  23   4   1        1.01       11.49     22.93 o 
  24   4   1       20.03       -0.43     25.08 o 
 -23   5   1        6.82       34.19     28.51 o 
 -22   5   1        0.18      -42.67     28.45 o 
 -21   5   1      155.14      118.63     35.48 o 
 -20   5   1       60.15       69.82     33.36 o 
 -19   5   1       30.71       49.65     26.21 o 
 -18   5   1       19.76      -26.22     25.14 o 
 -17   5   1       20.92       54.75     28.37 o 
 -16   5   1      183.08      166.83     36.70 o 
 -15   5   1      545.66      539.48     56.76 o 
 -14   5   1      739.61      687.12     62.44 o 
 -13   5   1      493.67      418.07     49.77 o 
 -12   5   1       92.47       71.98     24.80 o 
 -11   5   1      400.69      423.04     25.69 o 
 -10   5   1      272.76      275.61     15.57 o 
  -9   5   1      439.55      409.65     17.80 o 
  -8   5   1      498.30      515.37     18.78 o 
  -7   5   1      677.17      588.10     34.29 o 
  -6   5   1     3014.27     2806.03     73.28 o 
  -5   5   1     1635.12     1513.24     25.75 o 
  -4   5   1       19.51       17.55      4.62 o 
  -3   5   1     1014.70     1007.31     19.51 o 
  -2   5   1       66.10       58.08      5.66 o 
  -1   5   1        2.98        5.77      4.87 o 
   0   5   1      150.71      143.17      8.93 o 
   1   5   1      386.54      358.53     11.56 o 
   2   5   1       50.02       52.78      6.93 o 
   3   5   1      141.93      114.39      7.23 o 
   4   5   1      234.94      210.21      8.38 o 
   5   5   1       36.13       23.63      5.34 o 
   6   5   1       59.41       65.47      7.64 o 
   7   5   1      550.18      573.94     28.92 o 
   8   5   1       51.12       48.23      7.88 o 
   9   5   1      213.27      225.29     14.98 o 
  10   5   1      307.74      396.59     26.22 o 
  11   5   1      258.37      358.16     25.38 o 
  12   5   1        1.60       -6.38     17.62 o 
  13   5   1       56.25       59.17     15.58 o 
  14   5   1      155.17      218.05     38.35 o 
  15   5   1      132.91      162.32     35.82 o 
  16   5   1        1.10      -29.13     29.19 o 
  17   5   1        2.37      -15.92     26.88 o 
  18   5   1      206.20      298.41     48.19 o 
  19   5   1       67.86      194.02     43.73 o 
  20   5   1      116.52      203.73     46.01 o 
  21   5   1      208.14      230.71     50.07 o 
  22   5   1       12.64       24.97     30.02 o 
  23   5   1      161.94      121.83     36.75 o 
 -21   6   1      122.88      142.37     41.66 o 
 -20   6   1       49.65       54.97     28.91 o 
 -19   6   1       52.78       89.95     31.03 o 
 -18   6   1        1.31        3.49     22.62 o 
 -17   6   1       24.50       16.49     22.09 o 
 -16   6   1       22.36       -8.77     26.30 o 
 -15   6   1       32.24       15.40     21.34 o 
 -14   6   1       58.91       62.91     28.89 o 
 -13   6   1       67.52       71.85     28.40 o 
 -12   6   1       90.52      128.86     32.00 o 
 -11   6   1       61.73      101.92     26.92 o 
 -10   6   1       99.62      125.37     13.63 o 
  -9   6   1      123.27      132.84     12.82 o 
  -8   6   1        3.59        7.33     14.98 o 
  -7   6   1       15.76       35.69      8.11 o 
  -6   6   1     1320.83     1307.73     55.20 o 
  -5   6   1      232.55      231.55     10.80 o 
  -4   6   1       27.13       32.19      5.92 o 
  -3   6   1     1180.50     1198.91     21.91 o 
  -2   6   1     2491.76     2497.24     34.91 o 
  -1   6   1      279.79      262.30     11.20 o 
   0   6   1     1848.43     1818.98     27.70 o 
   1   6   1      538.77      548.84     15.52 o 
   2   6   1       50.25       37.71     12.02 o 
   3   6   1      250.45      250.01     10.47 o 
   4   6   1       64.33       76.74      7.13 o 
   5   6   1      478.54      472.35     26.33 o 
   6   6   1      590.94      582.62     31.86 o 
   7   6   1      109.45       90.56     10.80 o 
   8   6   1      445.00      429.28     26.44 o 
   9   6   1       19.03       23.81     10.52 o 
  10   6   1        7.01        1.59      9.00 o 
  11   6   1       14.28       -3.77     25.20 o 
  12   6   1       82.18       90.12     16.21 o 
  13   6   1       19.05       21.56     20.67 o 
  14   6   1      282.57      266.23     44.14 o 
  15   6   1        1.54       -0.07     21.29 o 
  16   6   1       13.95       -5.23     19.61 o 
  17   6   1      230.41      294.96     49.08 o 
  18   6   1      352.49      435.56     58.77 o 
  19   6   1       35.69       78.36     32.94 o 
  20   6   1      321.25      400.37     60.17 o 
  21   6   1       27.76       34.88     32.48 o 
 -18   7   1       24.53       52.80     30.63 o 
 -17   7   1       22.81       71.45     33.93 o 
 -16   7   1       52.68       33.69     33.86 o 
 -15   7   1        3.22       14.86     15.85 o 
 -14   7   1      302.22      345.11     34.30 o 
 -13   7   1       76.95      130.50     24.12 o 
 -12   7   1        6.79       22.64     15.02 o 
 -11   7   1       62.38       65.56     18.79 o 
 -10   7   1      346.48      364.86     35.89 o 
  -9   7   1      473.67      513.04     34.88 o 
  -8   7   1        3.80        7.73     11.15 o 
  -7   7   1       14.85       -4.19     10.32 o 
  -6   7   1       31.22       24.86     18.12 o 
  -5   7   1       29.42       35.51     10.25 o 
  -4   7   1       54.37       42.66     13.82 o 
  -3   7   1        1.00       -0.74      7.78 o 
  -2   7   1      147.11      142.92      9.14 o 
  -1   7   1     1429.82     1421.08     26.36 o 
   0   7   1        2.80        3.89      5.30 o 
   1   7   1       97.20       86.61      7.44 o 
   2   7   1        1.42        2.82      4.35 o 
   3   7   1       45.55       30.78      6.04 o 
   4   7   1        3.50        7.20      6.05 o 
   5   7   1        3.60       -0.37      7.88 o 
   6   7   1       68.59       52.96     12.60 o 
   7   7   1       95.75      104.98     16.85 o 
   8   7   1        1.34       46.67     14.32 o 
   9   7   1        0.15       -1.74     12.20 o 
  10   7   1        0.59       16.23     12.80 o 
  11   7   1      789.04      890.97     49.26 o 
  12   7   1      350.49      379.05     51.25 o 
  13   7   1      464.51      365.92     49.87 o 
  14   7   1       11.58      -10.09     22.37 o 
  15   7   1        1.67       -8.71     22.27 o 
  16   7   1        1.16      -22.54     20.31 o 
  17   7   1        7.25       -2.97     22.15 o 
  18   7   1        1.45       31.29     28.71 o 
 -14   8   1        3.15        4.23     14.04 o 
 -13   8   1        0.14       43.20     17.43 o 
 -12   8   1       13.90        8.39     30.81 o 
 -11   8   1       70.67       57.78     17.92 o 
 -10   8   1       12.18        3.79     13.81 o 
  -9   8   1       15.47       26.60     13.68 o 
  -8   8   1       70.02       58.99     15.34 o 
  -7   8   1       27.77       46.79     17.10 o 
  -6   8   1       34.76       31.99     13.47 o 
  -5   8   1        3.56       13.00     13.15 o 
  -4   8   1       55.75       41.98     17.34 o 
  -3   8   1      123.05      125.87     19.35 o 
  -2   8   1       70.96       55.57     12.31 o 
  -1   8   1       17.13       50.15     18.42 o 
   0   8   1       33.12       82.33     20.71 o 
   1   8   1      102.74       90.96     14.53 o 
   2   8   1       13.84       -5.97      9.17 o 
   3   8   1       77.98       50.80     13.61 o 
   4   8   1       27.80       16.32     12.66 o 
   5   8   1       62.23       72.88     18.39 o 
   6   8   1       30.49       26.55     18.79 o 
   7   8   1       29.04       63.89     16.78 o 
   8   8   1       23.21        3.44     20.25 o 
   9   8   1       42.74       11.83     18.57 o 
  10   8   1       10.31       -0.96     13.05 o 
  11   8   1       24.21       18.31     13.81 o 
  12   8   1       19.95       17.75     14.47 o 
  13   8   1       99.69      103.04     22.35 o 
  14   8   1       33.71       51.03     18.17 o 
  -9   9   1       76.21      106.28     22.54 o 
  -8   9   1        1.45        0.64     14.37 o 
  -7   9   1       20.36       14.33     13.63 o 
  -6   9   1       12.53        7.53     19.84 o 
  -5   9   1       18.78       73.50     31.58 o 
  -4   9   1        6.87       14.86     22.82 o 
  -3   9   1       27.99       39.93     19.84 o 
  -2   9   1        2.74        1.68     26.82 o 
  -1   9   1       48.32       58.92     24.57 o 
   0   9   1        1.42        5.27     16.24 o 
   1   9   1       24.75       11.67     27.74 o 
   2   9   1       89.28       58.44     19.57 o 
   3   9   1       14.26       87.07     33.17 o 
   4   9   1      107.42       76.75     30.20 o 
   5   9   1        2.70      -43.17     28.78 o 
   6   9   1       19.30       26.10     18.96 o 
   7   9   1        0.14       16.92     14.80 o 
   8   9   1       46.40       48.59     17.89 o 
   9   9   1       60.71       84.97     21.45 o 
 -26   0   2        0.05        1.38     19.47 o 
 -24   0   2      137.93      190.43     39.70 o 
 -22   0   2     2383.26     2314.89    110.82 o 
 -20   0   2     3498.94     3352.33    125.06 o 
 -18   0   2     1033.61     1031.71     66.65 o 
 -16   0   2     2642.05     2875.61    101.66 o 
 -14   0   2      489.01      541.44     42.92 o 
 -12   0   2     5041.34     4934.49    113.73 o 
 -10   0   2     1244.66     1362.76     39.00 o 
  -8   0   2       81.15       31.11     11.83 o 
  -6   0   2    10013.33    10037.58    133.27 o 
  -4   0   2      581.33      541.93     16.80 o 
   4   0   2     3249.83     3101.50     41.22 o 
   6   0   2     8528.24     8379.92     68.33 o 
   8   0   2      395.44      469.09     22.11 o 
  10   0   2     1596.31     1761.60     62.04 o 
  12   0   2    10368.99    10150.00    160.45 o 
  14   0   2      318.42      255.94     29.50 o 
  16   0   2     1343.22     1237.08     66.79 o 
  18   0   2     9048.36     8947.76    188.80 o 
  20   0   2     1919.21     1843.53     93.11 o 
  22   0   2       23.21       -0.13     17.25 o 
  24   0   2      340.96      305.96     45.91 o 
  26   0   2      127.17       89.23     29.66 o 
 -26   1   2        0.53        2.67     14.21 o 
 -25   1   2       93.78      111.51     22.31 o 
 -24   1   2       70.25       46.91     22.04 o 
 -23   1   2       85.01       53.70     15.83 o 
 -22   1   2       29.77       43.62     24.40 o 
 -21   1   2       11.42       71.40     19.01 o 
 -20   1   2     2499.14     2470.47     76.19 o 
 -19   1   2      720.93      729.12     41.31 o 
 -18   1   2       11.55       -1.06     11.35 o 
 -17   1   2      335.73      344.35     27.42 o 
 -16   1   2      118.69      135.06     32.16 o 
 -15   1   2     2640.95     2742.81    104.21 o 
 -14   1   2      116.39      119.18     23.12 o 
 -13   1   2     3223.31     3173.65     67.25 o 
 -12   1   2     2966.19     3075.86     63.22 o 
 -11   1   2      172.83      142.98     11.49 o 
 -10   1   2       14.84       15.03      5.60 o 
  -9   1   2      372.16      319.36     12.94 o 
  -8   1   2      961.30      843.99     17.38 o 
  -7   1   2     2388.19     2257.50     29.50 o 
  -6   1   2      261.42      317.17     10.90 o 
  -5   1   2     8516.92     8829.55     49.78 o 
  -4   1   2     9010.16     8942.75     45.98 o 
  -3   1   2     3144.58     3311.69     25.71 o 
  -2   1   2    19140.09    18761.85     76.49 o 
  -1   1   2        1.28       20.86      2.41 o 
   0   1   2     2971.45     2919.94     23.31 o 
   1   1   2        1.52        2.32      2.23 o 
   2   1   2     2396.11     2561.03     25.52 o 
   3   1   2     1558.71     1475.85     29.86 o 
   4   1   2     4979.97     5093.28     43.74 o 
   5   1   2        5.12        2.31      3.60 o 
   6   1   2       26.01       27.45      4.59 o 
   7   1   2     1530.57     1581.43     22.70 o 
   8   1   2      188.18      256.00     10.43 o 
   9   1   2      788.52      797.08     20.37 o 
  10   1   2     1978.24     2128.68     39.52 o 
  11   1   2      408.56      390.36     26.28 o 
  12   1   2     9395.85     9976.56    111.41 o 
  13   1   2       95.69      104.07     22.70 o 
  14   1   2     3049.06     3118.00     80.74 o 
  15   1   2     1292.91     1228.70     45.03 o 
  16   1   2      891.08      886.47     40.20 o 
  17   1   2        5.06       26.78     15.82 o 
  18   1   2     7274.31     7225.87    119.81 o 
  19   1   2        0.70       39.80     21.44 o 
  20   1   2      691.82      689.97     40.82 o 
  21   1   2       26.88       21.36     32.61 o 
  22   1   2       10.27       36.60     14.32 o 
  23   1   2       79.20      113.15     30.14 o 
  24   1   2      123.78      105.07     23.65 o 
  25   1   2       51.34       52.58     16.16 o 
  26   1   2      400.07      431.59     38.78 o 
 -26   2   2      101.97      107.45     34.47 o 
 -25   2   2        1.48       -2.75     17.51 o 
 -24   2   2        5.38       -7.70     16.77 o 
 -23   2   2      138.46      137.51     22.20 o 
 -22   2   2       22.00       21.79     13.28 o 
 -21   2   2        9.86       38.24     14.60 o 
 -20   2   2        6.79        6.06     19.39 o 
 -19   2   2     2741.93     2836.37     78.20 o 
 -18   2   2      349.35      360.43     28.59 o 
 -17   2   2     2159.65     1969.87     60.91 o 
 -16   2   2      439.33      446.85     29.28 o 
 -15   2   2     1962.44     1900.97     55.64 o 
 -14   2   2      154.47      165.02     25.22 o 
 -13   2   2        7.67        9.16      9.23 o 
 -12   2   2     1708.22     1865.80     37.90 o 
 -11   2   2        1.59        2.00      5.30 o 
 -10   2   2     2486.74     2768.64     36.32 o 
  -9   2   2     8799.99     8510.27     59.84 o 
  -8   2   2       48.68       30.88      5.08 o 
  -7   2   2      211.58      289.99     12.00 o 
  -6   2   2       12.22        3.98      4.57 o 
  -5   2   2      505.60      458.10     18.52 o 
  -4   2   2     3084.80     3081.73     26.63 o 
  -3   2   2    11495.96    11536.55     61.79 o 
  -2   2   2     3844.12     4465.81     66.16 o 
  -1   2   2     2130.81     2405.19     30.13 o 
   0   2   2   155941.63   152968.38    226.06 o 
   1   2   2     8243.60     8352.65     54.13 o 
   2   2   2     9483.78     9489.53     63.80 o 
   3   2   2     7202.87     7240.25     69.60 o 
   4   2   2     1216.62     1221.34     33.78 o 
   5   2   2       81.15       88.60      9.50 o 
   6   2   2      275.27      315.79      9.59 o 
   7   2   2        4.05       13.63      5.31 o 
   8   2   2     1809.12     1879.69     26.93 o 
   9   2   2       89.15       90.95     12.14 o 
  10   2   2       11.84       14.14      7.06 o 
  11   2   2        3.74       10.57      6.20 o 
  12   2   2     1483.09     1589.54     36.40 o 
  13   2   2       26.59       24.57      8.89 o 
  14   2   2       25.94       24.10     19.44 o 
  15   2   2     4503.89     4610.06     83.39 o 
  16   2   2      282.13      293.42     38.52 o 
  17   2   2      527.99      521.11     31.97 o 
  18   2   2        1.37       26.64     13.01 o 
  19   2   2     1743.64     1705.26     70.46 o 
  20   2   2      193.99      167.28     22.14 o 
  21   2   2      560.70      487.79     39.76 o 
  22   2   2        0.27       -4.58     11.37 o 
  23   2   2       19.46       20.29     13.87 o 
  24   2   2        0.32       -3.50     12.81 o 
  25   2   2       48.59       15.83     23.81 o 
  26   2   2        1.23      -16.83     21.51 o 
 -25   3   2       57.01       93.29     36.61 o 
 -24   3   2       11.09      -13.76     21.46 o 
 -23   3   2      155.71      127.88     33.91 o 
 -22   3   2       82.25       99.20     32.42 o 
 -21   3   2      182.30      145.62     27.62 o 
 -20   3   2        1.94        5.76     11.14 o 
 -19   3   2      181.16      198.22     22.69 o 
 -18   3   2     3038.02     2927.98     74.47 o 
 -17   3   2      650.64      769.73     73.36 o 
 -16   3   2       52.06       72.37     26.97 o 
 -15   3   2     1354.76     1355.50     46.03 o 
 -14   3   2      227.25      235.95     17.47 o 
 -13   3   2      249.62      239.54     16.09 o 
 -12   3   2     1009.24     1028.26     26.68 o 
 -11   3   2     2962.41     2662.56     35.66 o 
 -10   3   2       72.32       51.56      5.79 o 
  -9   3   2        1.12        5.30      3.67 o 
  -8   3   2      458.86      451.28     15.28 o 
  -7   3   2      936.23      979.57     20.67 o 
  -6   3   2     1024.49      918.56     16.01 o 
  -5   3   2     2307.90     2266.91     21.98 o 
  -4   3   2     2575.15     2541.21     22.88 o 
  -3   3   2     2863.76     2742.87     30.40 o 
  -2   3   2      701.30      586.60     10.93 o 
  -1   3   2     4322.82     4488.23     34.28 o 
   0   3   2      617.22      715.39     12.97 o 
   1   3   2       75.31       75.15      5.86 o 
   2   3   2       83.75       60.51      4.67 o 
   3   3   2     2602.43     2699.45     32.25 o 
   4   3   2      533.49      517.46     34.95 o 
   5   3   2     1803.59     1814.84     32.70 o 
   6   3   2     1959.36     2005.84     35.76 o 
   7   3   2      954.26      880.53     25.09 o 
   8   3   2     1878.74     1788.21     37.00 o 
   9   3   2        0.12       -0.47      5.10 o 
  10   3   2       13.10       12.20      4.72 o 
  11   3   2      179.56      180.56     11.07 o 
  12   3   2     2625.79     2616.04     42.64 o 
  13   3   2       11.65       14.31      6.81 o 
  14   3   2        7.06       13.18      8.62 o 
  15   3   2        0.30       -7.16      8.40 o 
  16   3   2      814.08      768.67     74.58 o 
  17   3   2     3412.42     3405.25    100.28 o 
  18   3   2      125.47      111.88     16.67 o 
  19   3   2      245.38      236.45     22.44 o 
  20   3   2       56.73       50.31     13.59 o 
  21   3   2        8.77       21.02     24.08 o 
  22   3   2       60.13       42.08     25.44 o 
  23   3   2       87.37       64.78     31.40 o 
  24   3   2       61.82       92.89     28.67 o 
  25   3   2        2.05       32.55     26.14 o 
 -24   4   2       40.12       30.84     23.62 o 
 -23   4   2        4.93      -23.57     25.44 o 
 -22   4   2       69.21       34.97     26.77 o 
 -21   4   2       10.77       42.02     27.35 o 
 -20   4   2       92.58       62.79     27.93 o 
 -19   4   2      341.01      318.96     48.79 o 
 -18   4   2      351.84      422.12     53.06 o 
 -17   4   2        6.84       -0.07      9.50 o 
 -16   4   2      473.11      381.87     24.68 o 
 -15   4   2       32.23       34.10      9.56 o 
 -14   4   2       11.26       21.37     23.99 o 
 -13   4   2       18.25       26.81     11.05 o 
 -12   4   2     1379.92     1312.96     61.01 o 
 -11   4   2      244.56      275.63     13.68 o 
 -10   4   2       81.19      119.85      8.88 o 
  -9   4   2      603.95      658.39     18.30 o 
  -8   4   2     1015.89      949.37     60.96 o 
  -7   4   2     2503.48     2509.28     27.92 o 
  -6   4   2        0.23        7.64      3.29 o 
  -5   4   2     3352.01     3397.30     50.73 o 
  -4   4   2    21537.82    20981.05    176.01 o 
  -3   4   2     1807.22     1812.06     27.11 o 
  -2   4   2     7269.33     7282.39     60.24 o 
  -1   4   2     6693.53     6631.06     59.34 o 
   0   4   2     3060.62     2954.04     30.06 o 
   1   4   2     1659.07     1451.45     19.49 o 
   2   4   2      781.85      710.84     16.16 o 
   3   4   2     1393.73     1293.28     19.04 o 
   4   4   2     1772.56     1674.54     41.44 o 
   5   4   2      202.56      187.76     12.38 o 
   6   4   2      238.77      281.44     14.76 o 
   7   4   2       14.46        2.05      6.10 o 
   8   4   2     2373.22     2580.08     46.02 o 
   9   4   2     1311.42     1371.85     44.64 o 
  10   4   2      395.95      396.99     27.21 o 
  11   4   2     2109.89     2140.96     60.22 o 
  12   4   2     1388.17     1366.24     49.72 o 
  13   4   2       10.76        7.57     10.36 o 
  14   4   2      248.32      216.84     17.57 o 
  15   4   2      482.76      458.76     25.37 o 
  16   4   2      460.95      410.19     50.99 o 
  17   4   2      704.16      673.26     62.85 o 
  18   4   2      214.04      139.47     34.01 o 
  19   4   2      197.90      140.63     35.05 o 
  20   4   2      338.41      353.38     52.77 o 
  21   4   2       15.67      -14.51     22.77 o 
  22   4   2        9.21       11.42     22.06 o 
  23   4   2       42.27       75.18     32.50 o 
  24   4   2      106.34      192.11     46.36 o 
 -23   5   2       18.16       34.60     29.60 o 
 -22   5   2       55.86      113.90     36.52 o 
 -21   5   2        0.71       -2.82     24.67 o 
 -20   5   2       50.38      127.97     37.54 o 
 -19   5   2       50.57       84.70     31.73 o 
 -18   5   2      119.86      143.41     37.37 o 
 -17   5   2       12.89      -16.42     24.46 o 
 -16   5   2      150.68      138.78     33.78 o 
 -15   5   2      233.16      287.48     43.79 o 
 -14   5   2      294.80      380.54     48.67 o 
 -13   5   2      653.06      753.32     64.06 o 
 -12   5   2      102.26      127.93     29.84 o 
 -11   5   2      256.48      272.25     20.55 o 
 -10   5   2     1202.60     1202.93     38.69 o 
  -9   5   2      791.28      671.28     52.59 o 
  -8   5   2      261.10      223.58      8.47 o 
  -7   5   2       28.70       34.92      5.04 o 
  -6   5   2       15.95       16.14      3.77 o 
  -5   5   2     1714.78     1558.26     29.93 o 
  -4   5   2      200.64      206.75     11.30 o 
  -3   5   2     1613.27     1660.53     27.49 o 
  -2   5   2      164.79      142.47     10.33 o 
  -1   5   2        3.20        4.66      4.82 o 
   0   5   2      644.98      655.50     17.79 o 
   1   5   2      327.59      293.20     10.39 o 
   2   5   2     2611.26     2600.28     29.77 o 
   3   5   2       72.01       93.84      6.06 o 
   4   5   2      173.21      157.12      7.90 o 
   5   5   2       22.27       26.96      6.03 o 
   6   5   2       28.49       35.58      9.69 o 
   7   5   2        0.46        7.53      5.77 o 
   8   5   2      146.71      130.35     16.51 o 
   9   5   2       15.09       20.02     11.19 o 
  10   5   2      332.04      371.75     29.10 o 
  11   5   2      419.31      419.23     28.81 o 
  12   5   2       31.43       25.38     11.43 o 
  13   5   2      212.63      236.67     24.31 o 
  14   5   2        9.97       41.95     15.31 o 
  15   5   2      144.40       89.13     28.02 o 
  16   5   2      718.46      678.19     66.05 o 
  17   5   2       25.00       -9.88     20.59 o 
  18   5   2      998.21     1114.65     87.72 o 
  19   5   2       10.65       53.96     29.25 o 
  20   5   2      133.82      110.27     35.49 o 
  21   5   2      284.77      322.42     54.10 o 
  22   5   2       72.92       58.67     30.55 o 
  23   5   2       14.81       26.00     26.77 o 
 -21   6   2       83.43      135.42     40.21 o 
 -20   6   2        7.93       25.78     30.68 o 
 -19   6   2        0.22       77.46     31.02 o 
 -18   6   2       10.39       15.27     21.84 o 
 -17   6   2        0.91      -45.70     30.47 o 
 -16   6   2        1.56       -9.32     21.65 o 
 -15   6   2       99.98       66.20     24.40 o 
 -14   6   2       21.10       57.59     25.39 o 
 -13   6   2      285.78      355.72     49.00 o 
 -12   6   2       22.23       14.51     14.00 o 
 -11   6   2        0.18       -1.84     12.58 o 
 -10   6   2       47.53       40.99     13.37 o 
  -9   6   2      243.27      267.05     25.46 o 
  -8   6   2      248.71      254.03     14.72 o 
  -7   6   2      110.01       99.47      8.48 o 
  -6   6   2        2.10        2.35      3.49 o 
  -5   6   2      118.06      120.75      7.96 o 
  -4   6   2      260.61      243.76     11.11 o 
  -3   6   2        1.61       -0.63      5.03 o 
  -2   6   2     1828.05     1874.35     29.64 o 
  -1   6   2       38.38       30.65      6.53 o 
   0   6   2      465.08      464.18     15.08 o 
   1   6   2       33.11       19.78      6.14 o 
   2   6   2       39.43       33.08      5.35 o 
   3   6   2       88.00       82.05      6.64 o 
   4   6   2       82.13       86.74      6.74 o 
   5   6   2       53.71       46.99      7.79 o 
   6   6   2        5.49       11.92     10.14 o 
   7   6   2      110.39       88.38     14.50 o 
   8   6   2      157.03      180.90     26.79 o 
   9   6   2      893.02      833.95     37.90 o 
  10   6   2      128.97      115.91     16.89 o 
  11   6   2      478.37      481.03     42.89 o 
  12   6   2       42.18       43.61     13.17 o 
  13   6   2      327.00      268.81     44.07 o 
  14   6   2        5.36       -3.01     20.68 o 
  15   6   2       58.57       58.24     30.06 o 
  16   6   2      106.49       97.63     31.81 o 
  17   6   2      121.93      177.08     40.20 o 
  18   6   2        0.04      -32.05     29.09 o 
  19   6   2        4.10       33.63     29.28 o 
  20   6   2       12.96       20.37     24.50 o 
  21   6   2        8.31       -4.95     24.95 o 
 -18   7   2        6.90        8.12     18.34 o 
 -17   7   2       58.49       66.54     20.11 o 
 -16   7   2      143.77      180.20     47.30 o 
 -15   7   2        2.88       19.63     15.84 o 
 -14   7   2       45.52       38.55     32.54 o 
 -13   7   2       35.51       35.41     15.00 o 
 -12   7   2       37.29       44.20     16.46 o 
 -11   7   2      135.85      101.58     21.70 o 
 -10   7   2       23.53       25.73     16.44 o 
  -9   7   2        0.47       -3.26     11.68 o 
  -8   7   2      333.94      379.31     30.35 o 
  -7   7   2      142.46      165.64     20.74 o 
  -6   7   2       14.27        6.73     13.69 o 
  -5   7   2      178.72      192.00     17.67 o 
  -4   7   2        4.40        5.61      9.83 o 
  -3   7   2       70.60       81.67      9.56 o 
  -2   7   2      424.12      437.89     17.68 o 
  -1   7   2       46.06       50.08      6.30 o 
   0   7   2      365.37      355.91     13.63 o 
   1   7   2       66.22       82.92      7.41 o 
   2   7   2      177.50      167.39     10.92 o 
   3   7   2        0.54        0.09      8.82 o 
   4   7   2      161.20      173.25     12.74 o 
   5   7   2       52.70       53.01      8.87 o 
   6   7   2        5.82       15.95      7.60 o 
   7   7   2        0.29       13.82      7.66 o 
   8   7   2        0.32       21.13     11.96 o 
   9   7   2       61.70       38.97     13.37 o 
  10   7   2       12.99       -1.57     21.50 o 
  11   7   2      105.78       82.26     26.24 o 
  12   7   2       47.15       98.28     30.36 o 
  13   7   2       51.45       50.45     24.69 o 
  14   7   2      157.34      123.76     32.98 o 
  15   7   2       17.28       42.90     25.95 o 
  16   7   2        0.05       22.15     22.57 o 
  17   7   2      115.91      152.81     41.38 o 
  18   7   2       58.58      109.89     38.11 o 
 -14   8   2       40.13       92.58     22.91 o 
 -13   8   2       47.56       38.12     15.74 o 
 -12   8   2       52.07       48.65     17.62 o 
 -11   8   2        2.16       24.28     14.58 o 
 -10   8   2       22.67       29.16     16.42 o 
  -9   8   2        3.57        1.20     11.48 o 
  -8   8   2      127.48      119.12     20.20 o 
  -7   8   2       11.31       12.96      9.60 o 
  -6   8   2      144.59      170.41     26.10 o 
  -5   8   2      237.63      250.24     26.34 o 
  -4   8   2      269.11      242.53     35.35 o 
  -3   8   2       23.27        0.29     19.15 o 
  -2   8   2      493.60      514.30     23.87 o 
  -1   8   2      103.01      117.79     21.53 o 
   0   8   2       11.74       17.31     14.21 o 
   1   8   2       40.77       38.24     12.22 o 
   2   8   2       51.34       53.53     12.94 o 
   3   8   2       34.00       38.25     14.36 o 
   4   8   2       71.25       73.49     18.36 o 
   5   8   2       13.57        2.49     12.83 o 
   6   8   2       36.29       23.96     17.44 o 
   7   8   2        2.03      -13.28     15.05 o 
   8   8   2       12.24        4.23     16.93 o 
   9   8   2        5.49      -29.64     24.22 o 
  10   8   2        1.16      -11.69     22.09 o 
  11   8   2        1.63       11.95     14.71 o 
  12   8   2       44.91       49.31     16.90 o 
  13   8   2        4.07       20.35     47.49 o 
  14   8   2       42.45       88.57     58.09 o 
  -9   9   2        8.08       16.38     20.80 o 
  -8   9   2        0.22       -9.46     14.57 o 
  -7   9   2       43.42       79.85     31.81 o 
  -6   9   2        2.38      -18.60     26.28 o 
  -5   9   2        0.16      -17.80     19.56 o 
  -4   9   2       25.46        2.87     19.64 o 
  -3   9   2       23.87       68.99     31.84 o 
  -2   9   2       62.30      125.62     24.87 o 
  -1   9   2       46.25       89.26     22.07 o 
   0   9   2      226.62      268.24     31.07 o 
   1   9   2       29.64       36.70     33.22 o 
   2   9   2        3.94      -16.59     15.66 o 
   3   9   2       56.62       86.46     35.06 o 
   4   9   2        5.96       14.50     22.16 o 
   5   9   2        0.52      -15.92     22.62 o 
   6   9   2       28.08       26.37     22.24 o 
   7   9   2        1.87       19.99     26.14 o 
   8   9   2        5.08        4.85     18.89 o 
   9   9   2       74.86      140.42     24.78 o 
 -27   0   3       29.27       34.62     26.73 o 
 -25   0   3       76.97      123.32     30.51 o 
 -23   0   3       49.70       72.00     29.74 o 
 -21   0   3      502.05      558.70     55.96 o 
 -19   0   3     1719.69     1597.32     84.95 o 
 -17   0   3       74.20      124.33     24.50 o 
 -15   0   3       18.63       52.02     16.57 o 
 -13   0   3      254.34      246.29     29.77 o 
 -11   0   3     3956.76     4485.96    105.25 o 
  -9   0   3     5429.28     5261.56     73.13 o 
  -7   0   3      397.31      489.03     20.84 o 
  -5   0   3    13128.64    12939.99     90.09 o 
  -3   0   3       22.94       38.67      5.10 o 
   3   0   3    58444.54    59484.71    170.57 o 
   5   0   3     4144.99     4262.74     55.01 o 
   7   0   3        1.20       -5.18     12.44 o 
   9   0   3     2226.08     2192.25     66.09 o 
  11   0   3      128.50      151.40     20.79 o 
  13   0   3     7656.64     8746.62    156.40 o 
  15   0   3     2162.00     2067.95     82.78 o 
  17   0   3       22.96       45.98     19.81 o 
  19   0   3       68.97       17.45     15.64 o 
  21   0   3      167.07      136.15     29.96 o 
  23   0   3      756.73      741.22     65.02 o 
  25   0   3       25.76       84.55     31.08 o 
 -26   1   3        4.19      -10.62     15.25 o 
 -25   1   3       74.36       64.28     18.64 o 
 -24   1   3      560.40      488.97     41.64 o 
 -23   1   3      385.46      404.21     35.88 o 
 -22   1   3      590.42      628.38     42.53 o 
 -21   1   3      826.30      764.11     47.71 o 
 -20   1   3      205.23      203.31     25.86 o 
 -19   1   3     1276.55     1274.93     53.88 o 
 -18   1   3      557.45      493.10     33.19 o 
 -17   1   3      413.57      482.43     31.94 o 
 -16   1   3        1.87        2.53     11.02 o 
 -15   1   3     1532.47     1624.52     52.91 o 
 -14   1   3     1210.02     1296.45     45.70 o 
 -13   1   3     1624.95     1463.41     46.68 o 
 -12   1   3      364.55      336.63     22.27 o 
 -11   1   3      389.64      322.35     16.69 o 
 -10   1   3      668.76      773.15     30.29 o 
  -9   1   3      143.01      123.40     10.19 o 
  -8   1   3       49.03       73.21      7.22 o 
  -7   1   3      413.86      436.21     13.86 o 
  -6   1   3        7.63       25.68      5.19 o 
  -5   1   3     1448.63     1538.98     22.29 o 
  -4   1   3    18405.23    18402.71     71.26 o 
  -3   1   3    75501.28    76521.32    315.16 o 
  -2   1   3     2348.18     2531.96     18.36 o 
  -1   1   3     6175.43     6039.27     28.99 o 
   0   1   3      703.27      696.91      9.49 o 
   1   1   3     1092.74     1073.04      9.13 o 
   2   1   3     1266.69     1400.67     17.64 o 
   3   1   3     3175.32     3215.28     29.20 o 
   4   1   3      609.28      701.47     15.25 o 
   5   1   3      474.12      363.31     14.04 o 
   6   1   3     2763.21     2907.58     56.29 o 
   7   1   3      141.46      120.01      8.04 o 
   8   1   3     7643.04     7492.58     53.28 o 
   9   1   3     3068.26     3147.57     45.93 o 
  10   1   3     2082.59     2066.80     46.46 o 
  11   1   3     1359.31     1609.51     36.74 o 
  12   1   3      369.22      367.23     22.85 o 
  13   1   3        5.86       15.34      9.14 o 
  14   1   3     1141.33     1139.68     41.93 o 
  15   1   3       37.36       39.69     12.42 o 
  16   1   3     8204.79     8033.35    117.38 o 
  17   1   3     3645.81     3606.17    105.10 o 
  18   1   3        3.74        8.68     12.45 o 
  19   1   3        6.82       -8.73     31.94 o 
  20   1   3      338.36      303.64     27.46 o 
  21   1   3        2.01       -7.78     13.22 o 
  22   1   3       54.42       20.85     38.28 o 
  23   1   3      301.86      258.87     28.19 o 
  24   1   3       60.93       34.03     13.48 o 
  25   1   3       19.88       29.31     15.21 o 
  26   1   3       42.99       21.25     25.69 o 
 -26   2   3       12.44        9.03     23.54 o 
 -25   2   3        4.53       35.62     17.99 o 
 -24   2   3      119.50      152.18     24.47 o 
 -23   2   3       62.59       64.86     18.02 o 
 -22   2   3      634.60      650.66     42.05 o 
 -21   2   3      405.57      409.33     33.79 o 
 -20   2   3       76.27       90.70     25.30 o 
 -19   2   3       22.11       46.45     15.85 o 
 -18   2   3      125.91      167.20     20.87 o 
 -17   2   3       20.33       11.59     10.20 o 
 -16   2   3        4.75       18.12     11.15 o 
 -15   2   3     1613.86     1540.29     50.85 o 
 -14   2   3      274.02      264.29     32.73 o 
 -13   2   3       18.92       20.45     12.78 o 
 -12   2   3        0.45       -6.81      6.52 o 
 -11   2   3       13.07       21.21      7.67 o 
 -10   2   3     1736.10     1847.93     30.50 o 
  -9   2   3     7390.80     7688.99     58.40 o 
  -8   2   3     3137.23     3171.32     35.56 o 
  -7   2   3     2387.62     2391.85     29.00 o 
  -6   2   3     1171.29     1150.51     17.64 o 
  -5   2   3     1656.14     1748.76     22.73 o 
  -4   2   3     4595.58     4777.16     29.11 o 
  -3   2   3    58565.38    59171.93    193.77 o 
  -2   2   3       49.50       66.73      4.74 o 
  -1   2   3     5950.83     6271.34     33.99 o 
   0   2   3     2450.71     2557.91     20.98 o 
   1   2   3    14712.77    14761.30     44.98 o 
   2   2   3    56784.39    56229.74    196.24 o 
   3   2   3     5767.17     5680.06     52.58 o 
   4   2   3      312.33      346.27     11.49 o 
   5   2   3      694.79      644.73     18.72 o 
   6   2   3       39.38       43.51      4.58 o 
   7   2   3       31.97       25.49      4.35 o 
   8   2   3      119.17      128.43      8.05 o 
   9   2   3        0.59       -2.61      5.22 o 
  10   2   3     6995.73     6899.05     94.35 o 
  11   2   3      625.29      641.02     22.33 o 
  12   2   3       64.51       76.11     15.30 o 
  13   2   3      997.46     1064.18     32.91 o 
  14   2   3       45.17       35.63      9.66 o 
  15   2   3      251.60      272.63     21.62 o 
  16   2   3      905.43      898.99     39.47 o 
  17   2   3       12.70       22.52     16.56 o 
  18   2   3       28.20       37.06     12.67 o 
  19   2   3       42.26       59.47     14.51 o 
  20   2   3       12.09      -14.24     13.61 o 
  21   2   3        0.78      -17.89     13.31 o 
  22   2   3      664.43      720.30     42.96 o 
  23   2   3       82.57       56.33     17.49 o 
  24   2   3       97.12       79.95     30.88 o 
  25   2   3       27.14       51.76     29.02 o 
  26   2   3      152.58      215.18     47.88 o 
 -25   3   3      193.87      232.34     48.97 o 
 -24   3   3       52.73       46.85     29.59 o 
 -23   3   3      116.42       93.78     31.33 o 
 -22   3   3      330.36      341.18     51.58 o 
 -21   3   3      607.28      645.17     40.45 o 
 -20   3   3      671.54      666.42     39.61 o 
 -19   3   3        0.04       13.49     12.69 o 
 -18   3   3      367.37      407.06     67.84 o 
 -17   3   3      613.67      647.47     35.28 o 
 -16   3   3      522.83      444.69     28.63 o 
 -15   3   3      698.87      683.77     33.63 o 
 -14   3   3        8.24       23.32     10.28 o 
 -13   3   3        3.99        3.97      6.05 o 
 -12   3   3      315.74      305.76     15.80 o 
 -11   3   3      208.28      196.26     10.72 o 
 -10   3   3      183.05      235.53     10.97 o 
  -9   3   3     1987.59     1789.68     44.38 o 
  -8   3   3      157.92      123.01      8.98 o 
  -7   3   3      864.29      756.69     19.35 o 
  -6   3   3     6912.73     6940.47     51.97 o 
  -5   3   3      233.70      209.34     10.28 o 
  -4   3   3      412.42      438.31     17.92 o 
  -3   3   3     8729.35     8031.11     53.29 o 
  -2   3   3      247.91      265.07     10.04 o 
  -1   3   3      159.57      184.36      9.17 o 
   0   3   3    10250.52    10404.09     49.13 o 
   1   3   3      746.96      811.90     14.20 o 
   2   3   3     1330.81     1234.42     16.39 o 
   3   3   3      607.23      520.92     22.71 o 
   4   3   3       27.05       16.35      6.78 o 
   5   3   3      989.66      960.18     29.10 o 
   6   3   3     1158.01     1115.08     32.64 o 
   7   3   3      340.08      365.50     17.24 o 
   8   3   3      565.84      541.22     21.49 o 
   9   3   3     1564.23     1747.63     49.49 o 
  10   3   3      170.45      192.27     11.01 o 
  11   3   3     1886.73     1709.24     34.62 o 
  12   3   3        6.43        6.56      6.53 o 
  13   3   3     6442.67     6400.63     70.88 o 
  14   3   3       94.43      101.07     10.75 o 
  15   3   3      199.11      216.70     18.11 o 
  16   3   3     4889.93     4732.90    148.15 o 
  17   3   3      124.86      141.99     18.00 o 
  18   3   3     2245.99     2122.77     79.60 o 
  19   3   3      197.27      214.19     21.05 o 
  20   3   3        4.80      -18.64     12.92 o 
  21   3   3        0.12       12.11     20.84 o 
  22   3   3        7.69      -17.25     23.88 o 
  23   3   3      275.39      264.01     48.02 o 
  24   3   3       34.19       79.69     31.40 o 
  25   3   3       49.57       64.87     30.36 o 
 -24   4   3      139.60      165.33     43.13 o 
 -23   4   3       40.56       62.65     30.96 o 
 -22   4   3       34.07       15.27     25.89 o 
 -21   4   3       98.60      101.15     31.94 o 
 -20   4   3       41.20       29.69     24.62 o 
 -19   4   3      237.26      230.52     42.18 o 
 -18   4   3      181.80      215.07     40.99 o 
 -17   4   3      356.43      376.98     41.96 o 
 -16   4   3        9.83       27.23     10.27 o 
 -15   4   3     1970.31     2017.65     54.26 o 
 -14   4   3       13.11       11.24     21.03 o 
 -13   4   3       99.85      105.20     12.90 o 
 -12   4   3     1769.03     1665.75     45.13 o 
 -11   4   3     1105.91     1100.82     32.16 o 
 -10   4   3        1.40       -1.37      4.70 o 
  -9   4   3     1063.61     1087.80     24.52 o 
  -8   4   3      148.25      105.16     11.30 o 
  -7   4   3        6.36        6.49      6.89 o 
  -6   4   3     1438.94     1447.90     38.44 o 
  -5   4   3     4749.27     4540.24     53.22 o 
  -4   4   3     6567.17     6944.71    138.78 o 
  -3   4   3     8568.73     8266.63     77.69 o 
  -2   4   3     4678.43     4527.06     99.57 o 
  -1   4   3      967.08     1081.52     19.69 o 
   0   4   3    10399.31    10433.76     72.60 o 
   1   4   3     7510.20     7549.76     51.55 o 
   2   4   3     6303.29     6268.58     48.51 o 
   3   4   3      270.75      225.27     19.67 o 
   4   4   3      401.21      413.73     29.43 o 
   5   4   3     6495.65     6440.01     79.69 o 
   6   4   3      390.96      469.58     19.88 o 
   7   4   3      838.56      889.21     27.46 o 
   8   4   3      649.94      611.99     29.99 o 
   9   4   3       38.19       13.10     21.76 o 
  10   4   3      353.03      333.61     24.66 o 
  11   4   3      107.91      130.65     16.86 o 
  12   4   3      111.80      120.01     17.24 o 
  13   4   3      223.74      251.71     24.15 o 
  14   4   3        0.01       -1.09     14.77 o 
  15   4   3       84.65       59.45     12.20 o 
  16   4   3       28.12       23.12     19.71 o 
  17   4   3      576.04      615.68     63.12 o 
  18   4   3      401.49      340.30     49.50 o 
  19   4   3      326.54      370.43     51.81 o 
  20   4   3       47.00       79.03     28.81 o 
  21   4   3       17.40        8.72     21.20 o 
  22   4   3       39.36       26.77     20.94 o 
  23   4   3      122.34      124.46     36.70 o 
  24   4   3       33.62       34.28     25.52 o 
 -23   5   3        0.00        6.52     23.44 o 
 -22   5   3        7.13        8.28     23.45 o 
 -21   5   3       28.32      -25.94     27.31 o 
 -20   5   3       42.65       57.77     33.95 o 
 -19   5   3       18.91       29.64     28.13 o 
 -18   5   3        0.06       10.71     20.92 o 
 -17   5   3      323.34      428.40     55.81 o 
 -16   5   3        1.50      -20.39     23.14 o 
 -15   5   3       74.21      135.56     33.51 o 
 -14   5   3      992.89      973.54     73.92 o 
 -13   5   3      282.64      258.99     37.87 o 
 -12   5   3       13.03       37.57     18.31 o 
 -11   5   3       22.32        7.55     18.36 o 
 -10   5   3      570.37      511.64     15.70 o 
  -9   5   3        1.14        8.40      4.11 o 
  -8   5   3      176.74      162.14      8.75 o 
  -7   5   3        1.08       -2.33      6.05 o 
  -6   5   3        7.91       11.62     10.45 o 
  -5   5   3      115.47      137.33      8.56 o 
  -4   5   3     1098.03      962.04     39.73 o 
  -3   5   3     2574.91     2454.31     62.58 o 
  -2   5   3     2199.59     1932.65     50.52 o 
  -1   5   3      127.83      133.86     11.07 o 
   0   5   3      215.32      225.12      9.77 o 
   1   5   3     2760.80     2776.90     32.85 o 
   2   5   3        5.44        3.48      3.94 o 
   3   5   3      679.87      724.35     16.51 o 
   4   5   3     2302.53     2200.39     72.15 o 
   5   5   3        0.32        3.73      5.92 o 
   6   5   3        1.31       -5.82      8.22 o 
   7   5   3       72.66       46.94     11.31 o 
   8   5   3      136.10      126.71     16.02 o 
   9   5   3        0.98       -4.22      9.14 o 
  10   5   3       45.53       58.39     13.32 o 
  11   5   3       10.66       12.88     14.17 o 
  12   5   3       90.73       79.74     24.05 o 
  13   5   3      221.79      199.21     22.74 o 
  14   5   3      180.08      175.15     22.62 o 
  15   5   3      962.00      991.48     49.36 o 
  16   5   3       14.81       -0.45     13.20 o 
  17   5   3      416.23      515.86     61.19 o 
  18   5   3        5.66       50.57     29.56 o 
  19   5   3        4.14      -42.55     28.37 o 
  20   5   3       64.76       70.10     30.16 o 
  21   5   3        1.03       43.34     24.97 o 
  22   5   3      132.11      155.43     41.81 o 
 -21   6   3       69.50       56.01     32.23 o 
 -20   6   3        0.20       67.33     34.23 o 
 -19   6   3       50.70       47.57     32.35 o 
 -18   6   3      192.09      205.54     44.27 o 
 -17   6   3       85.90      109.26     35.85 o 
 -16   6   3      102.51       96.31     29.74 o 
 -15   6   3       26.43       78.58     31.58 o 
 -14   6   3      367.09      357.81     34.00 o 
 -13   6   3       27.79       24.36     16.28 o 
 -12   6   3        2.42        2.62     12.50 o 
 -11   6   3      291.23      385.83     32.38 o 
 -10   6   3       82.77       89.20     18.00 o 
  -9   6   3      199.26      262.33     25.84 o 
  -8   6   3      578.19      533.05     33.66 o 
  -7   6   3      462.07      489.17     32.04 o 
  -6   6   3      529.00      493.12     30.55 o 
  -5   6   3      181.16      241.17     21.53 o 
  -4   6   3      367.32      316.11     39.62 o 
  -3   6   3     1902.59     1723.49     65.48 o 
  -2   6   3     1834.66     1805.01     38.51 o 
  -1   6   3      278.22      242.84     11.15 o 
   0   6   3      792.17      791.65     18.41 o 
   1   6   3      609.45      613.72     17.05 o 
   2   6   3      324.71      311.39     11.58 o 
   3   6   3       23.25       19.72      6.89 o 
   4   6   3     1115.66     1075.06     19.73 o 
   5   6   3      471.26      520.43     21.33 o 
   6   6   3       19.43       16.05      9.66 o 
   7   6   3        1.24       17.83     15.28 o 
   8   6   3      102.98       94.49     24.68 o 
   9   6   3      485.23      512.75     31.05 o 
  10   6   3       89.34       81.13     15.98 o 
  11   6   3      139.33      129.30     18.38 o 
  12   6   3     1032.68     1067.80     47.67 o 
  13   6   3        3.06      -12.60     22.53 o 
  14   6   3       26.73        1.42     19.04 o 
  15   6   3      445.34      558.17     40.18 o 
  16   6   3       25.37       50.89     26.11 o 
  17   6   3      143.24      142.38     37.52 o 
  18   6   3        1.03        0.96     24.53 o 
  19   6   3       32.39       45.54     27.83 o 
  20   6   3        0.03       -6.15     24.30 o 
 -18   7   3        2.83       15.88     19.03 o 
 -17   7   3        3.11      -21.08     17.47 o 
 -16   7   3       11.34       17.39     33.42 o 
 -15   7   3       94.15      112.55     25.71 o 
 -14   7   3      151.03      117.56     21.87 o 
 -13   7   3       56.64       30.61     25.36 o 
 -12   7   3        1.38       -6.54     13.48 o 
 -11   7   3      267.49      267.40     30.13 o 
 -10   7   3        0.57        9.24     12.80 o 
  -9   7   3      147.43      137.03     20.49 o 
  -8   7   3      126.92      102.36     25.64 o 
  -7   7   3       70.79       73.41     15.86 o 
  -6   7   3       64.47       70.69     14.73 o 
  -5   7   3      296.29      265.14     25.14 o 
  -4   7   3        2.84        2.74     12.17 o 
  -3   7   3      227.39      221.55     19.48 o 
  -2   7   3       16.49       15.76      8.07 o 
  -1   7   3        4.35        3.84      6.73 o 
   0   7   3      493.71      497.16     18.81 o 
   1   7   3      341.29      325.63     17.61 o 
   2   7   3       88.26       71.98     15.12 o 
   3   7   3       98.33      120.80     12.36 o 
   4   7   3        0.11        5.76      6.01 o 
   5   7   3        1.04        4.88      7.36 o 
   6   7   3        8.79       -4.11     10.22 o 
   7   7   3       82.35       81.09     19.61 o 
   8   7   3       13.29       26.69      9.06 o 
   9   7   3       96.19      166.32     32.91 o 
  10   7   3        1.14       -2.98     19.94 o 
  11   7   3        0.00      -26.64     22.17 o 
  12   7   3       14.65       45.44     27.99 o 
  13   7   3        0.27      -34.77     24.44 o 
  14   7   3      153.43      242.16     44.90 o 
  15   7   3      126.25      144.67     35.26 o 
  16   7   3       88.93       90.78     33.79 o 
  17   7   3      230.89      243.43     47.94 o 
  18   7   3       57.80      100.44     36.25 o 
 -14   8   3       12.54       42.07     29.33 o 
 -13   8   3        2.92       -0.31     16.13 o 
 -12   8   3       62.12       55.30     19.86 o 
 -11   8   3       67.43       62.72     18.29 o 
 -10   8   3        2.75        7.29     22.34 o 
  -9   8   3        5.77       -2.87     11.21 o 
  -8   8   3        3.76        9.43     12.68 o 
  -7   8   3        0.02       -6.55     14.94 o 
  -6   8   3       46.06       65.88     18.64 o 
  -5   8   3       15.51       23.51     14.68 o 
  -4   8   3        0.54        1.02      9.35 o 
  -3   8   3        1.04        4.57      9.87 o 
  -2   8   3      102.93      118.57     14.27 o 
  -1   8   3       27.67       39.30     12.66 o 
   0   8   3       89.37       77.44     13.48 o 
   1   8   3        9.39        3.88     10.06 o 
   2   8   3       30.00        9.68     10.53 o 
   3   8   3        9.59        3.03     14.06 o 
   4   8   3        6.14       10.07     12.91 o 
   5   8   3       10.58        7.60     12.60 o 
   6   8   3        6.20       16.88     13.61 o 
   7   8   3        5.61        7.20     15.57 o 
   8   8   3       28.10       56.46     25.31 o 
   9   8   3      207.38      271.79     45.19 o 
  10   8   3        3.70       -3.19     19.70 o 
  11   8   3       73.48       40.75     24.30 o 
  12   8   3       22.00       37.46     16.57 o 
  13   8   3        9.26       20.83     15.42 o 
  14   8   3       21.64       12.83     21.75 o 
  -8   9   3       12.21       46.65     30.17 o 
  -7   9   3       90.48      150.38     40.65 o 
  -6   9   3        2.70      -24.58     24.88 o 
  -5   9   3       29.25       26.23     24.74 o 
  -4   9   3      133.04      114.09     30.32 o 
  -3   9   3       18.80       28.43     26.12 o 
  -2   9   3      132.21      123.35     24.64 o 
  -1   9   3       81.07      125.95     24.98 o 
   0   9   3        9.83       28.23     24.40 o 
   1   9   3        3.39       -3.86     13.95 o 
   2   9   3        5.37       14.57     16.06 o 
   3   9   3       24.46       37.22     27.41 o 
   4   9   3       66.13       80.48     28.93 o 
   5   9   3        3.38        8.24     21.36 o 
   6   9   3       26.80       32.12     15.20 o 
   7   9   3        5.01       -2.14     14.47 o 
   8   9   3       63.28       43.54     18.97 o 
 -26   0   4      119.98       66.55     30.13 o 
 -24   0   4        5.65       15.87     19.85 o 
 -22   0   4        0.89       -5.43     17.48 o 
 -20   0   4      345.46      318.95     41.26 o 
 -18   0   4       39.43       50.88     21.48 o 
 -16   0   4        8.96       -7.02     15.44 o 
 -14   0   4      149.38      124.48     22.44 o 
 -12   0   4      914.60      888.79     51.06 o 
 -10   0   4    14622.10    15539.10    191.10 o 
  -8   0   4    14434.98    14692.13    184.64 o 
  -6   0   4    18495.32    18006.47    118.75 o 
  -4   0   4     4126.54     4143.77     41.35 o 
  -2   0   4      567.99      538.49     11.65 o 
   0   0   4     4527.72     4375.21     41.27 o 
   2   0   4    36465.77    35931.71    192.04 o 
   4   0   4     8892.75     8615.66     75.20 o 
   6   0   4     2563.90     2329.53     45.42 o 
   8   0   4     1244.39     1327.98     38.88 o 
  10   0   4      155.28      172.34     16.69 o 
  12   0   4     7942.89     7571.21    142.62 o 
  14   0   4     1098.54     1091.98     59.18 o 
  16   0   4     1674.06     1674.83     78.18 o 
  18   0   4      193.15      156.29     28.19 o 
  20   0   4      631.24      637.94     56.84 o 
  22   0   4      357.85      355.95     46.05 o 
  24   0   4        0.30      -23.96     23.02 o 
  26   0   4      208.00      173.77     35.94 o 
 -26   1   4       43.84        0.51     15.38 o 
 -25   1   4       39.99       39.40     16.40 o 
 -24   1   4      156.40      176.33     26.04 o 
 -23   1   4       10.67       29.53     16.44 o 
 -22   1   4       93.24       90.34     21.03 o 
 -21   1   4      553.68      638.65     42.19 o 
 -20   1   4      779.46      824.59     46.04 o 
 -19   1   4      643.35      637.35     39.38 o 
 -18   1   4     3255.56     3266.62     84.18 o 
 -17   1   4        7.18       30.88     13.83 o 
 -16   1   4       20.80       18.26     11.04 o 
 -15   1   4      441.12      404.92     28.19 o 
 -14   1   4       16.46       22.00     10.13 o 
 -13   1   4      398.83      458.10     27.01 o 
 -12   1   4     2051.62     2000.76     52.91 o 
 -11   1   4     8364.21     8458.99    168.49 o 
 -10   1   4        8.17       64.30     14.21 o 
  -9   1   4      549.47      594.10     20.76 o 
  -8   1   4     3656.96     3923.99     52.66 o 
  -7   1   4     3220.19     3385.77     38.47 o 
  -6   1   4     1793.30     1960.04     27.96 o 
  -5   1   4     5906.94     6669.41     48.71 o 
  -4   1   4     7401.17     8008.28     40.33 o 
  -3   1   4    25105.21    25805.06     57.73 o 
  -2   1   4     6029.41     6095.81     31.52 o 
  -1   1   4     8648.22     8576.28     28.54 o 
   0   1   4     3132.70     3042.38     16.81 o 
   1   1   4      783.44      785.98      8.69 o 
   2   1   4     3331.08     3367.62     39.29 o 
   3   1   4     4604.76     4556.99     44.43 o 
   4   1   4     2130.39     2162.12     27.46 o 
   5   1   4     1042.02      981.86     20.14 o 
   6   1   4     8612.34     8518.72     61.65 o 
   7   1   4      956.77     1055.67     27.00 o 
   8   1   4     1588.18     1541.96     41.69 o 
   9   1   4      578.54      491.81     23.17 o 
  10   1   4       10.47       22.61     10.51 o 
  11   1   4     5101.11     5380.05     67.25 o 
  12   1   4     2545.19     2692.31     50.01 o 
  13   1   4       94.27      100.67     12.11 o 
  14   1   4      197.62      173.25     18.21 o 
  15   1   4      448.91      490.50     29.82 o 
  16   1   4      186.08      238.86     23.17 o 
  17   1   4      265.26      277.75     23.95 o 
  18   1   4      277.78      244.19     23.55 o 
  19   1   4      201.00      204.33     22.65 o 
  20   1   4      804.95      824.74     44.26 o 
  21   1   4       12.57        2.03     11.91 o 
  22   1   4       84.46       57.25     18.89 o 
  23   1   4        0.04       22.95     15.12 o 
  24   1   4       22.86       27.96     14.95 o 
  25   1   4        0.02       -2.05     12.49 o 
  26   1   4       10.67        7.80     40.35 o 
 -26   2   4        0.65       10.27     28.27 o 
 -25   2   4      268.01      323.27     41.84 o 
 -24   2   4      105.90       87.69     20.61 o 
 -23   2   4      111.36      123.25     22.17 o 
 -22   2   4      509.52      476.01     42.23 o 
 -21   2   4       76.88      115.25     19.97 o 
 -20   2   4       12.34       32.97     17.31 o 
 -19   2   4      260.73      260.57     34.06 o 
 -18   2   4       53.65       88.73     24.63 o 
 -17   2   4     1598.99     1583.92     56.16 o 
 -16   2   4      311.44      347.90     26.79 o 
 -15   2   4      285.08      227.52     21.57 o 
 -14   2   4     2520.11     2643.87     64.98 o 
 -13   2   4      154.49      195.77     19.30 o 
 -12   2   4        4.80        6.72     18.58 o 
 -11   2   4     2000.94     2060.99     34.60 o 
 -10   2   4        7.38       13.25      8.72 o 
  -9   2   4     4449.93     5099.59     49.17 o 
  -8   2   4     1648.73     1716.61     27.18 o 
  -7   2   4      360.46      212.75      9.66 o 
  -6   2   4      865.58      849.30     15.94 o 
  -5   2   4    33879.88    33871.12     81.72 o 
  -4   2   4     1139.96     1080.66     13.30 o 
  -3   2   4      809.05      827.45     17.81 o 
  -2   2   4    36264.67    36550.27     99.57 o 
  -1   2   4    29108.36    29363.97     92.94 o 
   0   2   4    14026.49    14369.03     51.81 o 
   1   2   4    33395.46    33342.48     90.25 o 
   2   2   4     2219.62     1992.34     16.62 o 
   3   2   4     1928.80     1860.21     19.63 o 
   4   2   4     1174.12     1208.56     16.11 o 
   5   2   4      176.93      175.50     10.91 o 
   6   2   4     1601.32     1640.43     37.91 o 
   7   2   4        8.11       -3.20      6.14 o 
   8   2   4        5.05        7.56      5.17 o 
   9   2   4       56.33       47.99      7.96 o 
  10   2   4       57.76       71.72     13.10 o 
  11   2   4      637.33      719.67     23.87 o 
  12   2   4       61.72       73.25      9.92 o 
  13   2   4       40.15       79.86     12.92 o 
  14   2   4      305.58      314.68     18.96 o 
  15   2   4     3948.49     3879.78     77.06 o 
  16   2   4       12.14        1.35     10.16 o 
  17   2   4      347.49      312.66     24.81 o 
  18   2   4      776.81      588.69     34.50 o 
  19   2   4       71.57       54.42     16.17 o 
  20   2   4        3.57       -7.20     14.85 o 
  21   2   4      529.01      520.52     38.72 o 
  22   2   4        4.73       22.69     12.78 o 
  23   2   4      202.93      224.45     26.83 o 
  24   2   4       25.57       63.33     29.63 o 
  25   2   4        3.70      -29.10     24.03 o 
  26   2   4        1.69       44.87     29.07 o 
 -25   3   4       56.91       58.71     32.54 o 
 -24   3   4      129.07      122.15     36.19 o 
 -23   3   4        8.31       21.01     28.98 o 
 -22   3   4       23.66       22.88     12.52 o 
 -21   3   4      381.31      429.63     44.78 o 
 -20   3   4        3.05        1.84     13.99 o 
 -19   3   4      233.95      231.11     24.60 o 
 -18   3   4      199.43      217.10     23.43 o 
 -17   3   4      611.48      592.72     43.49 o 
 -16   3   4     1108.18     1024.34     43.33 o 
 -15   3   4       67.48       74.12     13.66 o 
 -14   3   4      985.64     1010.91     40.04 o 
 -13   3   4      942.78      914.26     28.44 o 
 -12   3   4      110.46      120.29     15.99 o 
 -11   3   4     1383.79     1357.83     27.28 o 
 -10   3   4     2995.88     3160.61     39.41 o 
  -9   3   4     1873.78     1870.92     33.98 o 
  -8   3   4      117.64      155.35      9.86 o 
  -7   3   4      452.18      452.23     13.86 o 
  -6   3   4     3535.80     3603.82     43.25 o 
  -5   3   4     1038.45     1092.23     41.65 o 
  -4   3   4     1490.28     1326.54     30.67 o 
  -3   3   4      268.28      274.98     11.86 o 
  -2   3   4     1261.03     1213.88     18.87 o 
  -1   3   4     2855.80     2818.92     33.06 o 
   0   3   4       23.58       26.38      3.29 o 
   1   3   4      741.79      738.17     12.40 o 
   2   3   4     1526.04     1641.75     17.85 o 
   3   3   4     1466.71     1539.74     18.79 o 
   4   3   4     2138.31     2041.02     34.63 o 
   5   3   4       27.03       27.88      6.53 o 
   6   3   4     1421.29     1419.29     31.39 o 
   7   3   4       42.25       50.41     10.00 o 
   8   3   4       16.72       21.64     12.47 o 
   9   3   4      912.76      822.23     41.37 o 
  10   3   4      159.96      141.68      9.14 o 
  11   3   4       99.93       96.74      8.71 o 
  12   3   4        3.82        5.87      5.88 o 
  13   3   4      311.34      262.56     15.65 o 
  14   3   4     1567.25     1578.06     38.32 o 
  15   3   4      610.39      585.15     24.86 o 
  16   3   4      507.70      495.03     34.00 o 
  17   3   4      311.74      328.88     24.16 o 
  18   3   4      133.05      107.45     15.96 o 
  19   3   4       14.31        9.83      9.72 o 
  20   3   4      346.88      338.30     48.64 o 
  21   3   4      112.22       60.51     24.69 o 
  22   3   4      120.83      111.27     33.47 o 
  23   3   4      130.96      121.92     37.69 o 
  24   3   4       28.16       31.04     25.25 o 
  25   3   4        2.00        6.74     21.29 o 
 -24   4   4       52.33      101.16     42.10 o 
 -23   4   4        0.60        4.13     22.53 o 
 -22   4   4       65.37       28.41     28.61 o 
 -21   4   4        0.00      -39.66     27.52 o 
 -20   4   4       16.62       71.46     30.13 o 
 -19   4   4      993.26     1066.05     83.04 o 
 -18   4   4      229.49      190.43     21.30 o 
 -17   4   4      179.81      201.93     20.39 o 
 -16   4   4        8.27        9.75      8.43 o 
 -15   4   4        2.46       10.50     16.26 o 
 -14   4   4      553.37      633.87     57.80 o 
 -13   4   4      193.60      195.65     17.21 o 
 -12   4   4       66.62       95.78     10.72 o 
 -11   4   4       19.22       30.07      6.72 o 
 -10   4   4      421.28      347.69     15.34 o 
  -9   4   4      101.79      117.22      8.21 o 
  -8   4   4     1148.80     1163.16     25.94 o 
  -7   4   4      316.55      361.23     11.92 o 
  -6   4   4     3964.98     3811.63     51.79 o 
  -5   4   4     1680.48     1565.75     33.01 o 
  -4   4   4      272.12      256.29     18.68 o 
  -3   4   4       72.11       51.62      8.63 o 
  -2   4   4     2893.98     3068.42     46.14 o 
  -1   4   4      881.99      786.83     23.16 o 
   0   4   4     8607.32     8425.30     51.37 o 
   1   4   4      514.18      513.90     17.60 o 
   2   4   4     7768.63     7554.10     55.20 o 
   3   4   4     4704.08     4655.98     49.51 o 
   4   4   4       27.43       18.53     12.13 o 
   5   4   4      393.80      465.44     23.63 o 
   6   4   4      358.28      334.95     28.79 o 
   7   4   4      598.67      628.53     39.39 o 
   8   4   4     1187.84     1103.26     51.98 o 
   9   4   4      101.87      136.75     17.32 o 
  10   4   4      458.25      460.96     28.83 o 
  11   4   4      139.83      182.84     38.06 o 
  12   4   4       35.26       30.21     12.77 o 
  13   4   4       86.68       89.29     16.46 o 
  14   4   4       25.18       19.81      4.96 o 
  15   4   4       12.26       15.79     13.41 o 
  16   4   4      302.25      329.69     30.21 o 
  17   4   4      248.01      210.95     37.94 o 
  18   4   4       84.37       79.04     29.70 o 
  19   4   4       90.23      104.87     32.57 o 
  20   4   4      164.20      191.16     40.71 o 
  21   4   4      105.53      189.42     44.52 o 
  22   4   4      274.61      366.97     55.50 o 
  23   4   4        0.81      -46.92     31.28 o 
  24   4   4       37.73        7.71     26.77 o 
 -22   5   4       12.17       14.25     24.27 o 
 -21   5   4       24.02        9.74     27.89 o 
 -20   5   4       22.58       11.90     22.14 o 
 -19   5   4       11.93       10.81     23.65 o 
 -18   5   4      244.44      251.48     45.75 o 
 -17   5   4        1.45        9.85     24.82 o 
 -16   5   4       12.66       26.80     24.62 o 
 -15   5   4       61.27       56.78     25.35 o 
 -14   5   4        3.66       -9.07     18.62 o 
 -13   5   4      139.43      185.88     36.55 o 
 -12   5   4        2.28       -7.34     12.27 o 
 -11   5   4      598.98      595.35     37.33 o 
 -10   5   4      375.24      324.64     14.79 o 
  -9   5   4       95.37       82.63      6.92 o 
  -8   5   4      219.01      191.82     13.46 o 
  -7   5   4     1546.25     1500.83     43.90 o 
  -6   5   4      982.93      999.08     28.40 o 
  -5   5   4      169.10      146.27     17.64 o 
  -4   5   4     1368.32     1291.60     43.07 o 
  -3   5   4        2.11       16.24     11.01 o 
  -2   5   4        0.74       13.49     11.67 o 
  -1   5   4      773.34      679.14     17.37 o 
   0   5   4        1.42        3.50      3.98 o 
   1   5   4      162.35      197.98      8.70 o 
   2   5   4       54.05       53.10      6.04 o 
   3   5   4      169.70      127.68      8.46 o 
   4   5   4        1.42        6.10      7.17 o 
   5   5   4        4.95        2.59     11.18 o 
   6   5   4       45.91       29.62     12.04 o 
   7   5   4       23.57       12.18     11.80 o 
   8   5   4      216.77      225.87     20.69 o 
   9   5   4        4.74       32.16     13.79 o 
  10   5   4      162.10      184.79     24.73 o 
  11   5   4        3.48       -2.22     12.17 o 
  12   5   4      113.25      122.53     19.34 o 
  13   5   4      539.43      534.94     35.96 o 
  14   5   4      528.72      550.44     36.64 o 
  15   5   4      232.79      246.74     46.39 o 
  16   5   4       17.29       44.10     20.98 o 
  17   5   4      225.28      186.68     25.89 o 
  18   5   4        7.68      -28.39     25.50 o 
  19   5   4      217.18      275.28     49.27 o 
  20   5   4       62.09       59.62     31.27 o 
  21   5   4       13.48       30.91     28.62 o 
  22   5   4        9.54       59.21     29.67 o 
 -20   6   4       12.07       38.99     29.42 o 
 -19   6   4       16.35       40.81     20.84 o 
 -18   6   4       34.78       65.05     20.36 o 
 -17   6   4      665.67      653.07     48.34 o 
 -16   6   4       46.09       34.97     17.85 o 
 -15   6   4      151.23      184.57     27.19 o 
 -14   6   4        3.67      -10.61     15.13 o 
 -13   6   4       22.54       40.47     15.17 o 
 -12   6   4        1.25       27.46     15.80 o 
 -11   6   4        1.74      -13.22     13.02 o 
 -10   6   4       18.21       -1.33     11.88 o 
  -9   6   4       17.87       25.73     13.71 o 
  -8   6   4       78.34       80.20     16.04 o 
  -7   6   4      307.16      355.75     30.77 o 
  -6   6   4      172.21      175.00     20.60 o 
  -5   6   4      670.52      652.16     34.09 o 
  -4   6   4      104.44      103.19     16.38 o 
  -3   6   4      695.67      700.35     46.74 o 
  -2   6   4      849.79      840.04     26.76 o 
  -1   6   4       86.36       87.47      7.03 o 
   0   6   4      908.82      886.16     20.56 o 
   1   6   4      106.29      114.65      8.77 o 
   2   6   4       11.48        4.66      6.48 o 
   3   6   4        2.13       -2.36      3.60 o 
   4   6   4        0.17        2.36      5.95 o 
   5   6   4      612.63      584.88     23.39 o 
   6   6   4       89.82      107.28     30.49 o 
   7   6   4      136.77      151.42     18.10 o 
   8   6   4      267.98      278.69     23.73 o 
   9   6   4      389.28      349.79     30.57 o 
  10   6   4        3.68       16.21     10.93 o 
  11   6   4        9.94       35.66     24.28 o 
  12   6   4      269.08      280.77     29.46 o 
  13   6   4      150.11      171.85     25.83 o 
  14   6   4        0.09        7.43     12.51 o 
  15   6   4       53.32       87.75     18.20 o 
  16   6   4      100.32       93.92     20.20 o 
  17   6   4        0.15        6.37     12.64 o 
  18   6   4        8.75       73.58     36.00 o 
  19   6   4      456.91      548.55     67.20 o 
  20   6   4       70.94       61.43     29.61 o 
 -18   7   4       97.13      140.50     25.97 o 
 -17   7   4       27.48       26.50     16.48 o 
 -16   7   4        5.56       20.57     16.96 o 
 -15   7   4       30.74       12.83     17.33 o 
 -14   7   4       18.68       24.83     17.55 o 
 -13   7   4       27.16       19.73     15.23 o 
 -12   7   4        1.70       13.63     15.44 o 
 -11   7   4       14.21        6.60     27.99 o 
 -10   7   4       31.47       27.74     13.44 o 
  -9   7   4       21.40       14.20     12.50 o 
  -8   7   4       19.20       10.21     12.72 o 
  -7   7   4      172.75      231.98     24.16 o 
  -6   7   4       31.03       21.29     18.49 o 
  -5   7   4       60.69       48.38     14.98 o 
  -4   7   4      852.84      839.40     33.32 o 
  -3   7   4      269.07      254.66     14.45 o 
  -2   7   4        5.80        4.45      6.38 o 
  -1   7   4      103.77      109.51     10.40 o 
   0   7   4      599.00      604.48     26.50 o 
   1   7   4      200.74      208.55     14.05 o 
   2   7   4      472.81      529.65     18.59 o 
   3   7   4      167.41      177.18     11.85 o 
   4   7   4        2.80        8.36      7.38 o 
   5   7   4       76.02       85.87      9.93 o 
   6   7   4       93.63      125.52     13.69 o 
   7   7   4       25.73       16.29     14.70 o 
   8   7   4        7.95       18.05     18.66 o 
   9   7   4        0.14      -14.56     16.83 o 
  10   7   4      206.01      234.59     24.74 o 
  11   7   4        1.61       14.25     21.66 o 
  12   7   4      211.07      245.32     44.76 o 
  13   7   4       56.54       81.27     29.43 o 
  14   7   4       19.21       70.05     32.61 o 
  15   7   4       32.48       43.79     25.15 o 
  16   7   4       62.75       43.13     26.53 o 
  17   7   4       10.63       10.81     25.34 o 
  18   7   4       65.75      106.57     37.66 o 
 -14   8   4        4.20       16.35     32.38 o 
 -13   8   4       84.24       89.18     21.09 o 
 -12   8   4       62.06       47.90     17.17 o 
 -11   8   4        3.75        5.61     13.61 o 
 -10   8   4       91.41      146.84     23.20 o 
  -9   8   4       55.72       35.91     15.91 o 
  -8   8   4       22.88       27.39     13.27 o 
  -7   8   4       14.02       13.41     15.70 o 
  -6   8   4       48.14       31.95     13.18 o 
  -5   8   4       23.32       19.43     10.40 o 
  -4   8   4       76.08       46.05     15.46 o 
  -3   8   4       89.22       92.37     14.01 o 
  -2   8   4      485.05      549.93     45.73 o 
  -1   8   4      687.52      666.70     32.90 o 
   0   8   4      222.27      229.38     17.54 o 
   1   8   4        0.57       12.28     11.25 o 
   2   8   4       71.99       52.93     12.00 o 
   3   8   4        4.12        0.92     11.08 o 
   4   8   4        0.61      -13.04     14.46 o 
   5   8   4        2.59      -21.12     14.08 o 
   6   8   4       25.55        8.50     15.63 o 
   7   8   4      292.30      325.00     32.23 o 
   8   8   4       30.26       55.80     25.74 o 
   9   8   4       29.67       38.02     27.03 o 
  10   8   4      236.47      217.11     39.67 o 
  11   8   4       19.31       45.26     30.10 o 
  12   8   4       74.35      300.05     49.15 o 
  13   8   4        0.53        3.32     21.71 o 
  14   8   4        5.09      -29.38     27.05 o 
  -8   9   4       63.30       64.59     39.25 o 
  -7   9   4        0.49       10.72     23.91 o 
  -6   9   4        1.65       -8.54     20.80 o 
  -5   9   4       44.30       55.63     27.96 o 
  -4   9   4        3.46      -19.64     20.42 o 
  -3   9   4       38.71       51.32     28.04 o 
  -2   9   4       24.94       60.41     32.81 o 
  -1   9   4       14.48       31.77     27.86 o 
   0   9   4       23.11      100.53     23.05 o 
   1   9   4       40.17       43.00     19.03 o 
   2   9   4        3.97       -2.25     22.01 o 
   3   9   4        1.73       19.13     25.71 o 
   4   9   4        6.69       15.52     21.37 o 
   5   9   4       14.21       22.33     26.04 o 
   6   9   4       25.88       37.42     18.30 o 
   7   9   4        3.03      -17.84     18.59 o 
   8   9   4        0.05       -1.34     16.08 o 
 -25   0   5      233.98      208.35     39.32 o 
 -23   0   5       54.14      114.42     34.67 o 
 -21   0   5       24.69        4.18     17.73 o 
 -19   0   5      301.95      281.55     38.15 o 
 -17   0   5     3074.23     3084.41    112.06 o 
 -15   0   5     1423.67     1385.52     70.49 o 
 -13   0   5     2521.28     2338.92     85.98 o 
 -11   0   5     5233.04     5639.62    122.84 o 
  -9   0   5     4651.00     5387.16    110.69 o 
  -7   0   5    27314.78    26142.93    156.52 o 
  -5   0   5     2671.73     2751.74     43.29 o 
  -3   0   5    42517.86    42717.58    121.07 o 
  -1   0   5     1017.41     1127.36     20.29 o 
   1   0   5     3311.64     3453.01     67.13 o 
   3   0   5    18303.23    18153.77    199.66 o 
   5   0   5     5064.67     5049.85    102.35 o 
   7   0   5     3106.71     2868.16     55.06 o 
   9   0   5     1687.32     1794.73     69.46 o 
  11   0   5      619.72      620.19     30.82 o 
  13   0   5     3307.92     3133.99     96.84 o 
  15   0   5      382.28      331.74     35.79 o 
  17   0   5     1232.85     1151.12     67.84 o 
  19   0   5       12.34       12.41     16.00 o 
  21   0   5      429.42      349.87     43.38 o 
  23   0   5      226.63      222.63     37.30 o 
  25   0   5       25.95      115.11     31.70 o 
 -26   1   5      108.33       75.73     20.01 o 
 -25   1   5       16.16       42.53     20.33 o 
 -24   1   5       23.33        9.14     14.59 o 
 -23   1   5      658.58      668.02     45.12 o 
 -22   1   5      487.99      497.42     39.75 o 
 -21   1   5     1607.17     1812.80     69.14 o 
 -20   1   5       10.06       16.11     14.49 o 
 -19   1   5       77.23       80.39     17.42 o 
 -18   1   5       35.67       57.52     17.36 o 
 -17   1   5     1169.42     1124.24     48.87 o 
 -16   1   5      556.13      559.58     34.07 o 
 -15   1   5      174.83      166.14     20.09 o 
 -14   1   5      940.27      978.44     41.22 o 
 -13   1   5     5861.68     5964.38     95.84 o 
 -12   1   5      267.06      285.32     21.70 o 
 -11   1   5     5985.62     6125.07     90.54 o 
 -10   1   5    16596.04    17895.90    148.47 o 
  -9   1   5     6518.65     6787.31     70.08 o 
  -8   1   5     1561.78     1500.80     31.87 o 
  -7   1   5     2182.44     2178.62     32.36 o 
  -6   1   5      891.00      862.63     16.16 o 
  -5   1   5     7043.54     7143.50     43.28 o 
  -4   1   5    56964.55    56729.82    114.08 o 
  -3   1   5    50795.37    51817.98    130.92 o 
  -2   1   5    33922.00    34869.35     97.61 o 
  -1   1   5     6274.80     6114.61     32.40 o 
   0   1   5      186.99      166.10      4.72 o 
   1   1   5     4074.01     4080.00     24.76 o 
   2   1   5       30.06       27.00      3.65 o 
   3   1   5      214.89      233.11      9.75 o 
   4   1   5     3247.13     3144.24     34.66 o 
   5   1   5      577.71      565.58     16.09 o 
   6   1   5     1749.08     1892.48     30.30 o 
   7   1   5     1548.68     1345.94     27.04 o 
   8   1   5      588.10      759.91     31.22 o 
   9   1   5    27515.70    31145.38    282.29 o 
  10   1   5    10156.61    10049.53    106.03 o 
  11   1   5       19.07       46.51     10.37 o 
  12   1   5      226.25      243.09     16.73 o 
  13   1   5      859.45      852.22     30.35 o 
  14   1   5      197.49      192.41     16.06 o 
  15   1   5      164.03      152.67     34.03 o 
  16   1   5      104.51      105.55     16.36 o 
  17   1   5      276.38      259.67     23.84 o 
  18   1   5     5021.05     5068.09    101.43 o 
  19   1   5     1137.36     1195.09     51.64 o 
  20   1   5      479.97      484.20     34.91 o 
  21   1   5       52.75       38.48     14.83 o 
  22   1   5       52.42       86.69     44.66 o 
  23   1   5        1.79       -7.03     13.99 o 
  24   1   5       84.61       70.27     35.90 o 
  25   1   5       18.24       18.11     16.16 o 
  26   1   5        7.80       12.74     20.54 o 
 -26   2   5       37.42       35.52     23.35 o 
 -25   2   5       66.58       93.84     20.40 o 
 -24   2   5       81.86       81.83     32.19 o 
 -23   2   5      242.74      236.68     43.24 o 
 -22   2   5        5.18      -10.67     12.37 o 
 -21   2   5       68.91       95.92     20.78 o 
 -20   2   5      611.47      617.76     39.45 o 
 -19   2   5      296.07      259.90     38.51 o 
 -18   2   5      498.82      560.39     36.08 o 
 -17   2   5      369.77      361.32     28.19 o 
 -16   2   5      737.79      665.59     36.42 o 
 -15   2   5      631.41      635.04     34.08 o 
 -14   2   5     1188.35     1138.84     56.24 o 
 -13   2   5       18.80       21.14      9.98 o 
 -12   2   5       61.63       63.07     11.85 o 
 -11   2   5       11.62       19.08      7.47 o 
 -10   2   5     3058.94     2912.99     52.77 o 
  -9   2   5     1131.49     1183.89     29.41 o 
  -8   2   5       24.40       15.65      6.38 o 
  -7   2   5     1951.21     1849.99     30.40 o 
  -6   2   5     3304.39     3703.58     32.13 o 
  -5   2   5     1637.54     1757.44     23.19 o 
  -4   2   5     1585.15     1554.55     22.91 o 
  -3   2   5     7530.59     7894.37     43.55 o 
  -2   2   5      954.72      889.08     15.77 o 
  -1   2   5       30.88       27.30      5.05 o 
   0   2   5       54.96       49.83      3.33 o 
   1   2   5     2657.39     2734.80     21.20 o 
   2   2   5    20194.84    20201.99     52.48 o 
   3   2   5       80.07       59.25      4.76 o 
   4   2   5     3894.99     3509.38     29.80 o 
   5   2   5    10773.84    11058.84    120.55 o 
   6   2   5        2.34       -2.99      5.94 o 
   7   2   5      215.59      224.82     13.88 o 
   8   2   5       37.42       34.41     12.49 o 
   9   2   5     3070.13     3158.41     51.47 o 
  10   2   5     1983.03     2081.78     62.83 o 
  11   2   5     1444.46     1448.05     34.47 o 
  12   2   5       34.66       26.57      7.25 o 
  13   2   5      577.96      499.95     22.81 o 
  14   2   5     1243.46     1282.78     50.55 o 
  15   2   5     1754.92     1742.92     44.69 o 
  16   2   5      149.97      119.02     16.18 o 
  17   2   5       11.05       -6.38     11.77 o 
  18   2   5        0.02      -11.41     12.53 o 
  19   2   5      229.51      203.75     22.65 o 
  20   2   5       35.27       49.42     14.31 o 
  21   2   5       27.37       10.17     20.36 o 
  22   2   5       15.10        9.69     14.88 o 
  23   2   5       59.64       38.11     15.45 o 
  24   2   5      395.82      479.25     59.18 o 
  25   2   5        1.10       19.22     27.21 o 
  26   2   5      247.94      195.32     44.26 o 
 -25   3   5        6.77       20.06     22.91 o 
 -24   3   5       17.57       46.35     33.09 o 
 -23   3   5      156.13      144.80     38.68 o 
 -22   3   5      140.70      172.37     25.09 o 
 -21   3   5       30.92       62.75     17.00 o 
 -20   3   5      365.00      343.08     30.12 o 
 -19   3   5      372.83      385.83     31.00 o 
 -18   3   5      520.13      486.53     33.60 o 
 -17   3   5      193.44      173.37     47.74 o 
 -16   3   5       55.48       59.03     14.12 o 
 -15   3   5        5.85        8.32     10.27 o 
 -14   3   5      514.70      574.35     31.12 o 
 -13   3   5      584.90      571.77     30.26 o 
 -12   3   5     1336.62     1332.92     29.09 o 
 -11   3   5      469.31      416.50     16.18 o 
 -10   3   5     3487.77     3798.74     44.58 o 
  -9   3   5      152.38      172.02     11.50 o 
  -8   3   5      789.85      846.11     20.48 o 
  -7   3   5    16196.33    16728.09     68.43 o 
  -6   3   5      230.27      236.81      7.71 o 
  -5   3   5      137.99      181.26     11.95 o 
  -4   3   5     1947.37     1799.00     41.01 o 
  -3   3   5     7932.04     8028.53     61.94 o 
  -2   3   5     1190.99     1067.50     19.83 o 
  -1   3   5       85.93       56.04      5.51 o 
   0   3   5     3620.91     3359.42     28.13 o 
   1   3   5     1291.97     1349.29     17.12 o 
   2   3   5      844.73      819.48     13.34 o 
   3   3   5        4.41        8.14      2.85 o 
   4   3   5      511.62      485.32     12.47 o 
   5   3   5      275.14      240.01      8.92 o 
   6   3   5        4.30        0.43      7.14 o 
   7   3   5      252.15      257.06     26.54 o 
   8   3   5     1146.98      984.98     53.09 o 
   9   3   5     4642.35     4236.31    189.59 o 
  10   3   5      261.32      307.41     18.39 o 
  11   3   5      198.54      187.20     11.65 o 
  12   3   5     3102.38     3047.83     47.29 o 
  13   3   5      484.55      439.19     19.86 o 
  14   3   5        5.82        5.91      7.61 o 
  15   3   5       14.74       21.94      8.68 o 
  16   3   5     3133.74     2914.73     97.09 o 
  17   3   5      544.63      596.29     27.38 o 
  18   3   5       55.25       66.27     23.65 o 
  19   3   5       42.89       68.41     16.97 o 
  20   3   5     1146.69     1221.99     88.06 o 
  21   3   5      181.40      185.82     41.45 o 
  22   3   5        0.02       93.99     34.76 o 
  23   3   5      239.14      191.67     43.37 o 
  24   3   5        2.68        2.99     21.53 o 
  25   3   5       20.96       37.95     30.00 o 
 -24   4   5      167.26      172.03     44.16 o 
 -23   4   5       19.38      -15.20     27.36 o 
 -22   4   5        5.76       25.78     25.33 o 
 -21   4   5      123.08      102.99     34.31 o 
 -20   4   5       62.73       46.41     27.75 o 
 -19   4   5       22.57       48.88     24.15 o 
 -18   4   5      104.63      132.24     30.40 o 
 -17   4   5      604.84      674.66     36.67 o 
 -16   4   5      156.98      116.15     17.25 o 
 -15   4   5       12.74       24.79     19.53 o 
 -14   4   5      137.25      156.66     32.19 o 
 -13   4   5        7.38        8.69      6.81 o 
 -12   4   5       30.47       26.75      6.31 o 
 -11   4   5        0.19       -0.28      4.90 o 
 -10   4   5       14.24       11.02     11.30 o 
  -9   4   5       88.77       84.91      5.97 o 
  -8   4   5      179.77      193.65     11.78 o 
  -7   4   5     1286.50     1240.35     31.89 o 
  -6   4   5      112.52       98.87     15.98 o 
  -5   4   5     1337.85     1422.08     33.00 o 
  -4   4   5     6106.47     6093.45     87.78 o 
  -3   4   5    10986.30    11162.82     92.91 o 
  -2   4   5        1.37        8.50      8.03 o 
  -1   4   5      100.51       70.71      6.32 o 
   0   4   5       25.37       17.16      3.29 o 
   1   4   5      149.35      170.00      6.92 o 
   2   4   5      934.19      920.83     15.51 o 
   3   4   5     2684.86     2564.03     26.13 o 
   4   4   5     3679.23     3872.55     62.52 o 
   5   4   5     1901.52     1907.67     52.72 o 
   6   4   5     1606.52     1468.53     60.82 o 
   7   4   5     3289.37     3293.09     92.40 o 
   8   4   5       82.59       79.69     18.83 o 
   9   4   5      869.44      829.49     37.90 o 
  10   4   5       11.68        6.87     11.45 o 
  11   4   5      162.19      186.47     19.99 o 
  12   4   5      775.96      748.74     39.45 o 
  13   4   5       15.61       24.44     13.32 o 
  14   4   5        5.46        4.56      9.08 o 
  15   4   5     1326.25     1351.51     85.98 o 
  16   4   5        8.32       16.92     13.62 o 
  17   4   5      623.21      650.69     43.53 o 
  18   4   5      251.63      287.11     47.00 o 
  19   4   5      132.74      103.89     30.63 o 
  20   4   5        0.01       18.72     23.98 o 
  21   4   5       59.04      124.53     36.63 o 
  22   4   5        8.94       15.88     27.66 o 
  23   4   5        0.14       19.36     26.02 o 
  24   4   5       60.73       53.16     28.44 o 
 -22   5   5       11.54       43.53     31.33 o 
 -21   5   5        8.07       -5.38     25.83 o 
 -20   5   5       25.50       35.72     20.81 o 
 -19   5   5       41.92       32.50     23.88 o 
 -18   5   5       16.07       13.05     23.42 o 
 -17   5   5      161.76      171.12     37.02 o 
 -16   5   5      467.56      590.13     62.89 o 
 -15   5   5      627.25      609.75     61.94 o 
 -14   5   5       16.85        9.45     13.97 o 
 -13   5   5       95.21       74.69     19.56 o 
 -12   5   5       42.65       42.88      7.77 o 
 -11   5   5      600.46      584.77     19.29 o 
 -10   5   5       13.82       17.70      4.38 o 
  -9   5   5      678.56      529.61     23.46 o 
  -8   5   5       22.64       23.39      7.16 o 
  -7   5   5       23.45       37.00     11.14 o 
  -6   5   5     1377.19     1324.96     34.16 o 
  -5   5   5      503.43      542.45     30.42 o 
  -4   5   5      496.60      543.51     29.06 o 
  -3   5   5     3980.67     3899.66     73.09 o 
  -2   5   5       83.76       99.42     13.32 o 
  -1   5   5     3289.48     3190.25     46.14 o 
   0   5   5      232.80      218.02      9.23 o 
   1   5   5     1054.98     1009.34     20.20 o 
   2   5   5       13.62       13.34      4.38 o 
   3   5   5      570.62      536.29     14.43 o 
   4   5   5      213.22      185.96     10.84 o 
   5   5   5      271.35      299.49     30.38 o 
   6   5   5      460.98      494.74     38.16 o 
   7   5   5      144.71      163.29     18.46 o 
   8   5   5      798.72      858.35     39.31 o 
   9   5   5      317.01      310.84     25.12 o 
  10   5   5     1063.91     1114.00     46.82 o 
  11   5   5       37.33       42.99     31.58 o 
  12   5   5      248.09      223.69     42.86 o 
  13   5   5      559.20      514.97     35.86 o 
  14   5   5       19.65       19.26     13.25 o 
  15   5   5     1336.70     1340.69     58.81 o 
  16   5   5     1541.62     1499.26    111.70 o 
  17   5   5      410.28      416.72     36.40 o 
  18   5   5       11.21        5.17     13.68 o 
  19   5   5        0.43       10.11     23.30 o 
  20   5   5      321.47      320.28     55.34 o 
  21   5   5       51.68       98.35     37.75 o 
  22   5   5       50.99      131.97     39.45 o 
 -20   6   5      118.08      122.23     26.43 o 
 -19   6   5       56.75       72.82     22.23 o 
 -18   6   5        5.69       23.38     18.26 o 
 -17   6   5      142.38      159.67     33.60 o 
 -16   6   5       10.65       30.31     63.14 o 
 -15   6   5      401.36      370.88     36.15 o 
 -14   6   5      214.39      262.48     29.79 o 
 -13   6   5        0.10       39.17     36.91 o 
 -12   6   5      249.41      251.88     28.41 o 
 -11   6   5       82.10       62.58     25.79 o 
 -10   6   5      353.76      366.22     30.93 o 
  -9   6   5       98.78      117.07     19.19 o 
  -8   6   5      453.95      412.34     31.37 o 
  -7   6   5      911.90      815.76     41.36 o 
  -6   6   5      229.40      227.15     24.41 o 
  -5   6   5       70.42       90.01     15.73 o 
  -4   6   5      104.73       96.51     32.14 o 
  -3   6   5      817.89      874.92     32.07 o 
  -2   6   5      378.99      307.27     17.13 o 
  -1   6   5      350.22      291.86     21.56 o 
   0   6   5      489.67      444.94     11.99 o 
   1   6   5      823.63      804.17     17.56 o 
   2   6   5      126.43      119.61      8.25 o 
   3   6   5       19.21       22.59      5.23 o 
   4   6   5       47.89       48.25      6.37 o 
   5   6   5        3.85       24.99     12.70 o 
   6   6   5       33.75       59.15     13.94 o 
   7   6   5      207.11      227.36     22.77 o 
   8   6   5       22.50       29.99     11.77 o 
   9   6   5      152.99      159.43     24.51 o 
  10   6   5        9.82       29.55     13.59 o 
  11   6   5        0.19       -3.10     19.25 o 
  12   6   5       24.38       23.38     12.75 o 
  13   6   5      229.81      252.46     36.53 o 
  14   6   5      204.10      228.77     30.34 o 
  15   6   5        5.34       22.66     27.49 o 
  16   6   5      162.44      174.70     24.92 o 
  17   6   5        7.21        5.42     34.78 o 
  18   6   5       98.19      134.48     24.69 o 
  19   6   5       76.06       22.62     26.04 o 
  20   6   5       33.24       76.42     33.77 o 
 -18   7   5        8.21       28.69     18.91 o 
 -17   7   5        0.10        7.24     17.90 o 
 -16   7   5        7.88        0.27     15.24 o 
 -15   7   5       26.32       10.26     17.07 o 
 -14   7   5       33.92       14.36     21.34 o 
 -13   7   5      151.13      155.57     25.35 o 
 -12   7   5       44.08       42.56     15.58 o 
 -11   7   5        3.54        4.60     16.85 o 
 -10   7   5        0.04        7.36     13.76 o 
  -9   7   5      251.13      221.33     29.85 o 
  -8   7   5      351.82      346.58     29.44 o 
  -7   7   5      130.74      163.77     21.60 o 
  -6   7   5      115.74      120.87     25.65 o 
  -5   7   5       81.31       45.60     13.80 o 
  -4   7   5       18.89       16.82     12.49 o 
  -3   7   5       35.68       51.03      9.73 o 
  -2   7   5      253.57      263.16     17.02 o 
  -1   7   5      264.10      286.01     15.06 o 
   0   7   5      108.15      115.53     10.84 o 
   1   7   5      282.70      272.04     14.40 o 
   2   7   5       18.37       40.50     11.87 o 
   3   7   5      583.57      621.63     25.85 o 
   4   7   5       21.88       24.64      8.58 o 
   5   7   5        7.61       17.46      7.43 o 
   6   7   5       16.91       38.91     13.30 o 
   7   7   5        0.70        9.92     10.34 o 
   8   7   5       79.71       82.76     16.63 o 
   9   7   5       21.65       57.30     15.98 o 
  10   7   5       86.25      128.15     20.15 o 
  11   7   5       63.66       63.66     15.09 o 
  12   7   5      168.25      200.86     40.16 o 
  13   7   5      182.58      106.91     30.21 o 
  14   7   5        7.29        8.36     19.75 o 
  15   7   5       10.11       74.36     30.82 o 
  16   7   5       56.49       59.62     29.38 o 
  17   7   5       40.31       79.09     36.77 o 
 -14   8   5       39.47       52.54     19.65 o 
 -13   8   5       89.47      107.62     25.83 o 
 -12   8   5       74.64       87.27     21.19 o 
 -11   8   5        0.36       12.03     14.05 o 
 -10   8   5       48.74       53.71     23.02 o 
  -9   8   5       32.03       49.01     16.00 o 
  -8   8   5        4.77        1.21     12.87 o 
  -7   8   5      105.60      123.17     21.49 o 
  -6   8   5       53.74       50.90     15.09 o 
  -5   8   5      150.84      134.33     17.14 o 
  -4   8   5       45.33       58.52     16.98 o 
  -3   8   5      155.10      169.38     18.23 o 
  -2   8   5      341.92      297.37     24.36 o 
  -1   8   5       63.27       83.56     19.67 o 
   0   8   5      163.36      178.88     16.01 o 
   1   8   5      114.92      134.39     18.89 o 
   2   8   5        0.41       -5.64      7.67 o 
   3   8   5       90.65       97.39     21.03 o 
   4   8   5        9.79       20.90     14.31 o 
   5   8   5        8.86       14.21     12.71 o 
   6   8   5        0.46       -3.54     14.66 o 
   7   8   5       47.61       81.81     21.25 o 
   8   8   5      103.65      114.56     23.62 o 
   9   8   5      102.45      144.38     35.24 o 
  10   8   5       93.03      107.31     34.06 o 
  11   8   5        1.80      -24.65     22.21 o 
  12   8   5        4.98       31.48     21.62 o 
  13   8   5       35.86       34.79     23.93 o 
  14   8   5       29.67       16.19     26.11 o 
  -8   9   5        0.91      -32.24     23.46 o 
  -7   9   5       67.98       86.72     31.33 o 
  -6   9   5       66.39       67.26     27.85 o 
  -5   9   5      146.67      202.78     40.71 o 
  -4   9   5        0.16        6.35     22.09 o 
  -3   9   5       69.72       59.74     29.05 o 
  -2   9   5       78.10       76.51     29.37 o 
  -1   9   5        8.87       62.20     20.70 o 
   0   9   5        4.05      -14.27     14.64 o 
   1   9   5        1.82      -11.00     15.08 o 
   2   9   5       91.97       88.15     32.25 o 
   3   9   5       27.25        8.14     20.50 o 
   4   9   5        0.75       12.84     28.23 o 
   5   9   5       22.89       26.54     15.38 o 
   6   9   5       31.73       34.66     17.21 o 
   7   9   5       67.32      101.39     23.00 o 
   8   9   5        0.54       13.98     22.44 o 
 -26   0   6        0.00       64.07     32.11 o 
 -24   0   6     1265.13     1138.24     84.76 o 
 -22   0   6       71.99        5.83     19.30 o 
 -20   0   6     1981.99     1929.48     98.94 o 
 -18   0   6        4.11       25.60     20.25 o 
 -16   0   6      162.66      161.93     28.51 o 
 -14   0   6     1803.07     1732.18     77.93 o 
 -12   0   6       15.01       27.95     13.06 o 
 -10   0   6     4397.66     4665.89    110.55 o 
  -8   0   6      252.51      190.16     23.37 o 
  -6   0   6     1515.82     1613.59     58.04 o 
  -4   0   6     1090.32     1251.62     22.41 o 
  -2   0   6    12549.90    12702.71     75.46 o 
   0   0   6     2932.76     2762.36     40.62 o 
   2   0   6     3466.42     3564.07     48.79 o 
   4   0   6        6.29       49.32     13.89 o 
   6   0   6    13361.58    13214.45    135.56 o 
   8   0   6      984.58      967.82     49.86 o 
  10   0   6     2338.68     2129.36     79.99 o 
  12   0   6     4513.83     4044.08     79.51 o 
  14   0   6        7.65       15.61     14.03 o 
  16   0   6       27.84       40.46     19.81 o 
  18   0   6     1887.90     1833.64     89.09 o 
  20   0   6     1080.03     1059.30     71.81 o 
  22   0   6       19.61       -2.11     17.28 o 
  24   0   6     1797.06     2032.24    109.27 o 
  26   0   6       17.16       -2.01     20.07 o 
 -26   1   6        4.21       -5.72     14.67 o 
 -25   1   6      451.58      463.99     40.72 o 
 -24   1   6       88.83       45.88     18.43 o 
 -23   1   6       89.05      122.40     21.21 o 
 -22   1   6       15.45       16.74     15.40 o 
 -21   1   6       14.24       15.84     13.96 o 
 -20   1   6       78.16      102.12     33.39 o 
 -19   1   6       27.35       13.73     12.80 o 
 -18   1   6       82.54      104.69     19.78 o 
 -17   1   6      830.07      865.57     43.39 o 
 -16   1   6        0.28        6.13     11.54 o 
 -15   1   6      224.61      207.83     21.24 o 
 -14   1   6       91.36       87.87     15.01 o 
 -13   1   6      179.49      124.89     16.46 o 
 -12   1   6     3150.17     3150.64     69.11 o 
 -11   1   6       50.42       51.48     12.11 o 
 -10   1   6     2002.32     2168.01     53.51 o 
  -9   1   6     3555.07     3381.90     64.16 o 
  -8   1   6      244.63      374.76     15.22 o 
  -7   1   6      237.21      249.26     11.04 o 
  -6   1   6      391.35      283.63     10.07 o 
  -5   1   6       24.36       43.65      5.43 o 
  -4   1   6    19116.79    19818.24     61.47 o 
  -3   1   6      165.80      151.71      6.92 o 
  -2   1   6    19254.24    19765.96     60.00 o 
  -1   1   6      922.17     1008.63     12.91 o 
   0   1   6     1160.84     1060.78     11.09 o 
   1   1   6      233.33      200.13      7.70 o 
   2   1   6     5485.25     5718.41     32.55 o 
   3   1   6      232.55      268.71     10.87 o 
   4   1   6      182.87      240.35     13.32 o 
   5   1   6      633.56      717.31     25.15 o 
   6   1   6     6882.64     7120.16     60.15 o 
   7   1   6      523.04      451.10     19.38 o 
   8   1   6     3071.99     3237.24     64.06 o 
   9   1   6     1903.27     2176.82     79.31 o 
  10   1   6    19061.61    20333.89    173.53 o 
  11   1   6      169.03      124.50     25.09 o 
  12   1   6      153.68      104.93     14.89 o 
  13   1   6      696.27      672.71     27.58 o 
  14   1   6       27.90       16.63     11.25 o 
  15   1   6       56.50       53.48     10.62 o 
  16   1   6        2.29      -12.32     12.85 o 
  17   1   6      310.46      308.11     27.12 o 
  18   1   6     6844.04     6906.10    119.02 o 
  19   1   6     3071.02     2940.48     80.26 o 
  20   1   6       10.38        3.23     17.12 o 
  21   1   6      991.73      988.09     50.35 o 
  22   1   6       87.67       84.63     18.14 o 
  23   1   6       10.97        4.43     12.61 o 
  24   1   6       11.38        9.98     13.11 o 
  25   1   6       67.51       56.85     34.74 o 
  26   1   6      313.01      310.07     33.19 o 
 -26   2   6        1.14       11.30     24.88 o 
 -25   2   6       20.09       24.84     15.70 o 
 -24   2   6        1.96       33.66     36.35 o 
 -23   2   6      206.53      237.58     28.96 o 
 -22   2   6       22.64       15.54     19.38 o 
 -21   2   6        9.12       13.88     13.95 o 
 -20   2   6       73.56       70.26     15.19 o 
 -19   2   6      144.38      191.96     23.75 o 
 -18   2   6      366.78      414.29     31.17 o 
 -17   2   6     1345.90     1300.93     52.25 o 
 -16   2   6       22.85       44.27     24.55 o 
 -15   2   6      778.06      783.96     38.62 o 
 -14   2   6      213.95      176.89     37.28 o 
 -13   2   6      128.57      112.94     15.56 o 
 -12   2   6      121.56      142.21     18.66 o 
 -11   2   6        2.89        7.82      8.75 o 
 -10   2   6     2611.37     2798.42     60.95 o 
  -9   2   6        7.54        2.39      5.69 o 
  -8   2   6       38.68       40.34      7.81 o 
  -7   2   6     2528.00     2484.97     31.14 o 
  -6   2   6     9216.86     9504.12     78.63 o 
  -5   2   6      734.18      739.49     16.11 o 
  -4   2   6     4016.25     3940.91     34.32 o 
  -3   2   6    11488.77    11251.61     88.20 o 
  -2   2   6    23444.51    23827.44    128.92 o 
  -1   2   6      277.35      262.41      6.56 o 
   0   2   6    13559.72    13956.09     45.49 o 
   1   2   6      518.85      531.58      9.79 o 
   2   2   6     8371.76     8491.36     42.53 o 
   3   2   6      433.64      410.37     10.11 o 
   4   2   6     1501.68     1406.26     18.70 o 
   5   2   6     9332.55     9126.81     66.57 o 
   6   2   6      203.42      202.68     13.45 o 
   7   2   6    17817.68    18171.16    208.85 o 
   8   2   6       25.27       56.94     18.46 o 
   9   2   6      125.17      163.83     24.09 o 
  10   2   6       80.90       84.46     18.91 o 
  11   2   6      524.41      547.01     25.55 o 
  12   2   6      188.95      204.60     28.98 o 
  13   2   6      286.69      251.57     16.83 o 
  14   2   6     3804.74     3767.76     63.69 o 
  15   2   6     1330.19     1293.03     39.21 o 
  16   2   6      293.06      308.29     20.91 o 
  17   2   6     2370.68     2351.45     66.11 o 
  18   2   6      706.16      663.17     38.18 o 
  19   2   6      953.17      887.53     43.96 o 
  20   2   6      234.51      219.63     24.25 o 
  21   2   6       39.28       40.93     14.55 o 
  22   2   6        4.22       14.07     13.46 o 
  23   2   6        5.33      -20.86     23.23 o 
  24   2   6       53.69       48.67     23.21 o 
  25   2   6       60.46       47.91     23.88 o 
 -25   3   6       98.13      118.65     39.69 o 
 -24   3   6      222.64      301.22     51.92 o 
 -23   3   6      251.88      193.14     41.89 o 
 -22   3   6      188.71      228.36     27.47 o 
 -21   3   6        0.00       -3.64     13.77 o 
 -20   3   6       11.98       -2.89     12.43 o 
 -19   3   6       26.51       40.85     14.01 o 
 -18   3   6       14.16       12.58     17.10 o 
 -17   3   6      630.66      632.41     37.17 o 
 -16   3   6      347.32      301.86     25.33 o 
 -15   3   6      772.39      777.02     57.02 o 
 -14   3   6      126.90      125.33     17.42 o 
 -13   3   6      778.24      794.07     53.75 o 
 -12   3   6     1698.92     1677.22     39.39 o 
 -11   3   6     1731.30     1614.75     36.73 o 
 -10   3   6      759.76      698.05     21.11 o 
  -9   3   6     1932.71     1851.48     27.42 o 
  -8   3   6      600.29      767.74     16.66 o 
  -7   3   6      755.13      741.29     18.79 o 
  -6   3   6     8906.87     8358.28    108.74 o 
  -5   3   6     1542.84     1502.68     33.73 o 
  -4   3   6     1380.18     1440.03     33.57 o 
  -3   3   6     1084.27     1059.19     23.52 o 
  -2   3   6       98.94       76.93      7.03 o 
  -1   3   6       12.71       23.81      4.54 o 
   0   3   6      487.79      451.33      9.68 o 
   1   3   6     1109.37     1041.00     15.67 o 
   2   3   6        1.57       16.51      4.77 o 
   3   3   6     3597.02     3825.69     38.13 o 
   4   3   6     3053.78     3017.65     33.30 o 
   5   3   6     2693.39     2638.04     33.49 o 
   6   3   6      156.36      183.64     11.75 o 
   7   3   6      220.45      251.26     12.11 o 
   8   3   6     8144.85     7549.17    212.75 o 
   9   3   6     1701.64     1756.42     33.91 o 
  10   3   6        2.09        4.01      4.78 o 
  11   3   6      396.68      401.92     18.96 o 
  12   3   6      423.09      407.34     18.54 o 
  13   3   6     1188.17     1158.96     31.93 o 
  14   3   6      130.40      134.37     12.54 o 
  15   3   6       37.82       42.95     17.23 o 
  16   3   6       19.54        9.35      8.16 o 
  17   3   6      256.89      260.06     19.26 o 
  18   3   6     3089.40     2971.87     62.52 o 
  19   3   6      636.56      650.92     35.73 o 
  20   3   6      866.96      861.95     75.40 o 
  21   3   6       30.46       49.69     22.70 o 
  22   3   6       25.96       62.30     29.05 o 
  23   3   6       51.60       73.86     32.79 o 
  24   3   6       33.85       -8.39     25.05 o 
  25   3   6        0.72      -10.31     23.16 o 
 -24   4   6        0.24      -24.47     25.28 o 
 -23   4   6        5.45       17.54     24.48 o 
 -22   4   6        0.65       29.64     26.50 o 
 -21   4   6       20.09       17.32     22.25 o 
 -20   4   6      427.86      413.33     54.91 o 
 -19   4   6      748.32      745.11     71.69 o 
 -18   4   6      171.13      214.27     26.20 o 
 -17   4   6     1060.97      990.32     45.16 o 
 -16   4   6       48.91       53.74     24.99 o 
 -15   4   6      232.90      275.60     41.59 o 
 -14   4   6       51.34       11.51     19.35 o 
 -13   4   6        0.12        8.98      7.44 o 
 -12   4   6      710.68      639.83     20.85 o 
 -11   4   6      664.60      623.89     17.04 o 
 -10   4   6        4.64        4.45      4.39 o 
  -9   4   6      836.61      835.96     16.67 o 
  -8   4   6       62.49       80.87      6.27 o 
  -7   4   6      110.05       88.60     11.67 o 
  -6   4   6     3156.67     3129.52     57.89 o 
  -5   4   6     2383.60     2256.25     43.36 o 
  -4   4   6      657.37      696.65     31.36 o 
  -3   4   6      140.19      120.21     14.14 o 
  -2   4   6      402.99      300.93     15.44 o 
  -1   4   6       68.62       68.90     10.27 o 
   0   4   6     8507.34     8074.00    108.71 o 
   1   4   6       56.83       69.11      5.10 o 
   2   4   6     1683.25     1592.86     25.80 o 
   3   4   6      643.17      630.12     13.79 o 
   4   4   6     1137.04     1107.16     24.71 o 
   5   4   6       22.24       15.76      4.69 o 
   6   4   6      336.34      344.53     32.05 o 
   7   4   6        0.03       11.23     12.33 o 
   8   4   6       51.59       81.55     19.86 o 
   9   4   6     1088.28     1153.50     61.41 o 
  10   4   6      687.60      759.70     51.42 o 
  11   4   6      915.06      910.03     43.01 o 
  12   4   6       87.64      124.60     20.42 o 
  13   4   6     2081.36     2222.90     70.13 o 
  14   4   6       29.72       24.69     13.15 o 
  15   4   6      745.36      700.70     42.79 o 
  16   4   6       84.67       57.02     15.81 o 
  17   4   6      448.67      437.71     36.38 o 
  18   4   6      161.86      181.06     25.91 o 
  19   4   6      137.81       75.87     28.61 o 
  20   4   6       23.56       65.11     30.63 o 
  21   4   6      165.97      105.38     35.39 o 
  22   4   6       13.53      -29.12     29.27 o 
  23   4   6       40.32       12.68     23.25 o 
 -22   5   6        0.00       16.70     17.44 o 
 -21   5   6       19.65       -1.46     20.08 o 
 -20   5   6        4.10        8.65     18.62 o 
 -19   5   6      166.93      206.40     30.71 o 
 -18   5   6        3.08        3.00     19.58 o 
 -17   5   6      490.24      443.48     39.75 o 
 -16   5   6      702.44      708.96     83.72 o 
 -15   5   6      115.41      137.69     24.09 o 
 -14   5   6       22.43       13.99     16.21 o 
 -13   5   6      724.05      731.22     44.27 o 
 -12   5   6      228.79      170.22     38.44 o 
 -11   5   6       26.39       24.69     13.24 o 
 -10   5   6      108.89       92.52     11.61 o 
  -9   5   6     1531.48     1387.92     43.25 o 
  -8   5   6     1393.19     1193.32     34.49 o 
  -7   5   6     1069.39     1084.67     32.45 o 
  -6   5   6       61.91       40.97      9.27 o 
  -5   5   6      428.94      420.90     29.94 o 
  -4   5   6      144.77      151.09     22.68 o 
  -3   5   6      502.87      546.98     28.74 o 
  -2   5   6       78.95       72.00      9.15 o 
  -1   5   6      448.39      464.64     16.19 o 
   0   5   6       31.94       24.82      6.98 o 
   1   5   6     2338.06     2291.53     27.21 o 
   2   5   6     1036.39     1001.59     20.54 o 
   3   5   6      221.92      221.38     11.13 o 
   4   5   6      572.61      530.26     19.02 o 
   5   5   6      203.25      166.53     24.45 o 
   6   5   6      188.89      205.89     26.93 o 
   7   5   6      722.69      795.86     50.40 o 
   8   5   6      519.17      597.46     44.49 o 
   9   5   6        1.00       12.04     20.07 o 
  10   5   6      977.21     1007.14     45.98 o 
  11   5   6      839.85      787.42     41.68 o 
  12   5   6       78.64      126.77     19.91 o 
  13   5   6      601.17      610.98     62.35 o 
  14   5   6      124.94      175.10     22.81 o 
  15   5   6      286.20      253.95     28.20 o 
  16   5   6      154.56      226.86     30.65 o 
  17   5   6      212.77      238.92     29.42 o 
  18   5   6      478.23      553.20     58.94 o 
  19   5   6       85.14       78.76     21.82 o 
  20   5   6      306.07      178.75     41.82 o 
  21   5   6        2.67        5.99     25.37 o 
  22   5   6      124.98      118.82     38.93 o 
 -20   6   6       15.19       23.04     26.99 o 
 -19   6   6       72.05       37.89     31.07 o 
 -18   6   6       98.76      122.68     33.53 o 
 -17   6   6       11.95       -8.36     17.28 o 
 -16   6   6       34.00       56.01     29.86 o 
 -15   6   6      307.48      334.18     35.03 o 
 -14   6   6        2.09       -0.04     14.39 o 
 -13   6   6      220.54      327.00     33.01 o 
 -12   6   6      528.45      609.78     42.32 o 
 -11   6   6       54.19       34.71     13.75 o 
 -10   6   6       25.23       29.96     14.52 o 
  -9   6   6      795.46      827.28     44.00 o 
  -8   6   6      177.77      186.86     23.53 o 
  -7   6   6      119.78      102.42     22.21 o 
  -6   6   6      749.47      716.73     38.23 o 
  -5   6   6     1815.82     1634.01     76.25 o 
  -4   6   6      811.35      722.72     36.52 o 
  -3   6   6     1285.52     1209.28     32.69 o 
  -2   6   6       29.96       34.43      8.42 o 
  -1   6   6     1096.14     1103.33     30.17 o 
   0   6   6      349.36      303.13     15.77 o 
   1   6   6       25.43       23.67      4.37 o 
   2   6   6        7.21       -1.07      8.05 o 
   3   6   6      372.12      369.78     18.26 o 
   4   6   6       41.76       30.09      9.88 o 
   5   6   6      517.06      558.27     44.36 o 
   6   6   6        5.50       27.88     17.11 o 
   7   6   6      764.02      735.28     38.27 o 
   8   6   6       10.75        6.12     10.60 o 
   9   6   6      184.88      193.15     22.28 o 
  10   6   6       16.05       12.80     11.90 o 
  11   6   6        0.55       -6.11     14.38 o 
  12   6   6      224.13      295.52     28.73 o 
  13   6   6       16.14       27.25     16.49 o 
  14   6   6      266.03      275.30     36.88 o 
  15   6   6       21.31       49.38     17.25 o 
  16   6   6       24.57       25.54     26.53 o 
  17   6   6      183.31      204.49     27.79 o 
  18   6   6      180.96      178.24     31.84 o 
  19   6   6        9.71       10.81     23.61 o 
  20   6   6        4.39      -26.64     29.12 o 
 -17   7   6       51.60       78.16     20.44 o 
 -16   7   6       76.30      116.24     24.07 o 
 -15   7   6      260.63      315.47     34.73 o 
 -14   7   6        3.35       27.18     22.22 o 
 -13   7   6        0.02       30.87     17.25 o 
 -12   7   6        5.07       -7.96     15.92 o 
 -11   7   6      109.46      116.80     21.51 o 
 -10   7   6       32.53       41.71     23.68 o 
  -9   7   6       19.00       23.31     18.36 o 
  -8   7   6       15.62        6.32     13.53 o 
  -7   7   6      374.66      367.11     43.27 o 
  -6   7   6      502.74      546.12     35.28 o 
  -5   7   6      883.79      897.82     97.22 o 
  -4   7   6       50.76       72.98     21.23 o 
  -3   7   6       87.75      114.41     16.34 o 
  -2   7   6      312.90      337.85     19.43 o 
  -1   7   6        5.36       13.95      8.42 o 
   0   7   6       75.96       91.42     11.33 o 
   1   7   6       40.65       40.56      9.21 o 
   2   7   6        3.99       -5.11      8.96 o 
   3   7   6       12.71       19.14      9.72 o 
   4   7   6      249.16      229.24     19.52 o 
   5   7   6      383.70      413.82     29.26 o 
   6   7   6      152.65      190.43     18.83 o 
   7   7   6        0.92        3.64     11.78 o 
   8   7   6      185.30      211.65     47.70 o 
   9   7   6      127.36      144.10     21.34 o 
  10   7   6        8.61       -2.96     12.37 o 
  11   7   6       44.78       46.38     14.72 o 
  12   7   6       95.20       89.20     19.31 o 
  13   7   6       65.00       90.72     32.31 o 
  14   7   6       31.90       31.47     26.77 o 
  15   7   6       23.51       59.70     31.24 o 
  16   7   6        3.89       63.99     29.98 o 
  17   7   6      151.92      124.93     37.66 o 
 -14   8   6       19.04        7.28     15.82 o 
 -13   8   6       68.09       47.70     18.52 o 
 -12   8   6        0.31        9.86     15.26 o 
 -11   8   6       49.34       77.92     19.55 o 
 -10   8   6      150.10      173.35     24.95 o 
  -9   8   6       44.22       49.00     23.63 o 
  -8   8   6       16.37       40.44     25.33 o 
  -7   8   6        6.24        0.05     12.32 o 
  -6   8   6       76.16      113.27     20.09 o 
  -5   8   6        0.34       -0.98     10.48 o 
  -4   8   6       27.20        0.81     10.41 o 
  -3   8   6        3.15       18.34     23.19 o 
  -2   8   6      218.54      205.63     20.61 o 
  -1   8   6      192.19      190.14     16.48 o 
   0   8   6      406.86      367.81     21.85 o 
   1   8   6       69.86       74.07     11.63 o 
   2   8   6        7.14       -0.91      8.31 o 
   3   8   6       40.56       47.35     13.37 o 
   4   8   6       17.94       25.02     15.83 o 
   5   8   6       79.38       55.22     15.85 o 
   6   8   6        0.03       -0.84     13.40 o 
   7   8   6       43.68       47.76     20.06 o 
   8   8   6      113.71       86.65     20.91 o 
   9   8   6        1.38      -34.36     24.38 o 
  10   8   6        8.09      -11.62     20.61 o 
  11   8   6        3.91       -2.17     21.75 o 
  12   8   6       33.47       70.42     32.98 o 
  13   8   6       31.99       40.08     27.53 o 
  -7   9   6        5.92       13.67     24.15 o 
  -6   9   6        2.54      -18.33     22.10 o 
  -5   9   6        7.13       16.74     28.02 o 
  -4   9   6        0.08      -29.90     19.93 o 
  -3   9   6       17.20        0.58     20.57 o 
  -2   9   6        1.71       57.76     27.36 o 
  -1   9   6        1.45       17.98     22.31 o 
   0   9   6       32.40       78.43     21.18 o 
   1   9   6       27.36       51.69     24.99 o 
   2   9   6       42.19       69.72     27.32 o 
   3   9   6        2.22       13.42     22.32 o 
   4   9   6        0.38       -0.74     23.48 o 
   5   9   6        3.95       10.47     14.33 o 
   6   9   6       21.87       31.87     14.65 o 
   7   9   6       15.65       45.81     18.88 o 
 -25   0   7      351.64      394.80     54.42 o 
 -23   0   7      429.88      393.81     51.61 o 
 -21   0   7      582.03      577.87     58.11 o 
 -19   0   7      134.15      164.80     33.01 o 
 -17   0   7       57.48       59.08     22.38 o 
 -15   0   7     1766.20     1708.56     81.73 o 
 -13   0   7       27.40       32.12     16.60 o 
 -11   0   7      747.61     1006.52     55.07 o 
  -9   0   7     5169.32     5079.88     99.59 o 
  -7   0   7       36.75       49.34     14.45 o 
  -5   0   7     9540.34     9603.31     77.77 o 
  -3   0   7    11535.20    12076.65     80.80 o 
  -1   0   7     2221.61     2439.77     42.27 o 
   1   0   7     2051.34     2051.81     38.56 o 
   3   0   7     4012.23     4124.08     70.21 o 
   5   0   7   108793.10   110656.92    328.44 o 
   7   0   7     3769.19     3544.78     92.18 o 
   9   0   7      143.48      150.43     25.70 o 
  11   0   7     4472.62     4737.47    125.47 o 
  13   0   7     2486.98     2329.59     95.43 o 
  15   0   7      921.02      783.79     54.07 o 
  17   0   7    12731.78    12437.73    223.46 o 
  19   0   7      380.16      386.27     44.65 o 
  21   0   7      432.61      510.68     52.64 o 
  23   0   7      342.78      363.14     48.75 o 
  25   0   7      121.63       76.18     28.57 o 
 -26   1   7       45.74        6.15     25.33 o 
 -25   1   7       61.08       54.81     19.55 o 
 -24   1   7        2.36       14.77     36.06 o 
 -23   1   7        1.29      -10.96     20.91 o 
 -22   1   7       22.70       22.58     16.02 o 
 -21   1   7      703.60      772.63     47.11 o 
 -20   1   7      245.61      168.60     24.61 o 
 -19   1   7     2107.95     2226.34     81.90 o 
 -18   1   7      155.25       99.08     19.61 o 
 -17   1   7      335.94      254.89     25.17 o 
 -16   1   7      238.64      195.48     49.10 o 
 -15   1   7      226.72      209.86     21.69 o 
 -14   1   7      404.88      381.89     27.16 o 
 -13   1   7      716.29      730.32     58.14 o 
 -12   1   7       35.52       43.71     12.45 o 
 -11   1   7    10592.92    10859.94    126.00 o 
 -10   1   7     1224.25     1474.85     45.66 o 
  -9   1   7     4658.93     4750.83     55.10 o 
  -8   1   7       36.28       38.51      7.82 o 
  -7   1   7    11041.60    11982.48     89.28 o 
  -6   1   7      489.62      407.23     13.45 o 
  -5   1   7      546.83      603.83     13.33 o 
  -4   1   7    25514.31    26476.64     96.27 o 
  -3   1   7     2802.85     2751.58     30.02 o 
  -2   1   7     2035.89     2082.09     20.68 o 
  -1   1   7    26398.08    26725.26     69.08 o 
   0   1   7     3241.95     2950.43     19.05 o 
   1   1   7      480.78      542.41     10.53 o 
   2   1   7     3245.29     3421.35     26.49 o 
   3   1   7        3.20        4.69      5.12 o 
   4   1   7      602.49      700.40     18.39 o 
   5   1   7     1196.70     1264.18     25.49 o 
   6   1   7     3057.49     3097.15     70.43 o 
   7   1   7      350.72      383.89     37.23 o 
   8   1   7    22659.21    23384.37    174.94 o 
   9   1   7    10014.34    10788.04    124.10 o 
  10   1   7     1069.47     1439.33     48.18 o 
  11   1   7     8334.22     8170.90    117.04 o 
  12   1   7     2597.68     2640.43     97.28 o 
  13   1   7      127.23      119.03     32.61 o 
  14   1   7      901.52      886.06     32.82 o 
  15   1   7      252.91      222.61     18.97 o 
  16   1   7     1006.27     1000.20     37.32 o 
  17   1   7     3554.31     3521.82     83.97 o 
  18   1   7     2576.98     2608.74     74.57 o 
  19   1   7        4.49       21.77     13.58 o 
  20   1   7        0.38        8.14     11.44 o 
  21   1   7      273.84      310.86     29.84 o 
  22   1   7       14.14       13.19     13.00 o 
  23   1   7       18.59       20.20     46.99 o 
  24   1   7      107.18      149.85     24.82 o 
  25   1   7        9.53       15.03     36.96 o 
  26   1   7        2.16       24.55     27.62 o 
 -25   2   7        3.33       33.05     27.95 o 
 -24   2   7        1.20      -13.76     15.11 o 
 -23   2   7       17.28       35.80     17.10 o 
 -22   2   7      343.61      315.08     32.11 o 
 -21   2   7      210.54      182.59     24.50 o 
 -20   2   7        0.12        7.23     13.39 o 
 -19   2   7      266.49      207.00     24.59 o 
 -18   2   7       83.93       62.04     15.41 o 
 -17   2   7      113.42      109.76     17.64 o 
 -16   2   7      316.93      251.30     24.06 o 
 -15   2   7      188.11      161.32     33.88 o 
 -14   2   7        0.26        5.40     10.09 o 
 -13   2   7      467.74      423.28     28.30 o 
 -12   2   7     1632.77     1719.44     52.66 o 
 -11   2   7        0.99       -5.35      8.51 o 
 -10   2   7      492.21      467.09     19.79 o 
  -9   2   7     1295.75     1393.89     29.97 o 
  -8   2   7     4377.22     4411.39     44.86 o 
  -7   2   7      362.96      390.12     13.47 o 
  -6   2   7      972.63      959.59     22.07 o 
  -5   2   7      189.44      196.31     15.59 o 
  -4   2   7    13365.67    13288.93     60.18 o 
  -3   2   7     5049.57     5315.08     33.37 o 
  -2   2   7     3499.59     3462.33     29.63 o 
  -1   2   7     2565.62     2391.81     20.41 o 
   0   2   7      100.33      109.23      5.06 o 
   1   2   7     1385.15     1246.09     15.62 o 
   2   2   7      280.31      226.71      8.48 o 
   3   2   7     2857.22     3118.84     35.45 o 
   4   2   7      223.23      219.81      8.26 o 
   5   2   7      163.00      199.70     12.82 o 
   6   2   7    10297.72    10252.18     87.33 o 
   7   2   7     5497.14     5904.52     86.26 o 
   8   2   7      268.07      290.90     31.62 o 
   9   2   7        3.37       35.10     19.11 o 
  10   2   7     1043.54      959.33     56.53 o 
  11   2   7      126.63      111.04     23.76 o 
  12   2   7       39.28       28.65      8.18 o 
  13   2   7      265.18      253.42     20.51 o 
  14   2   7      223.89      195.20     16.21 o 
  15   2   7      235.05      209.50     19.71 o 
  16   2   7     3331.43     3240.21     64.56 o 
  17   2   7       80.65       76.04     13.18 o 
  18   2   7     1926.36     1904.50     62.53 o 
  19   2   7     1051.65      990.76     46.90 o 
  20   2   7       25.01       31.37     19.42 o 
  21   2   7       31.22       21.47     12.96 o 
  22   2   7      524.63      562.62     39.20 o 
  23   2   7      101.48       60.00     22.16 o 
  24   2   7      193.69      227.67     46.71 o 
  25   2   7        4.36      -35.46     27.82 o 
 -25   3   7       31.62       38.74     33.85 o 
 -24   3   7        0.89        3.15     22.89 o 
 -23   3   7        2.17      -19.86     22.88 o 
 -22   3   7       28.90        9.08     18.58 o 
 -21   3   7       69.66       73.42     18.02 o 
 -20   3   7       13.10       31.03     16.03 o 
 -19   3   7      105.86       91.72     19.54 o 
 -18   3   7       63.33       46.25     15.34 o 
 -17   3   7       59.38       70.89     21.05 o 
 -16   3   7      267.91      284.60     37.21 o 
 -15   3   7        9.22       15.59     11.69 o 
 -14   3   7        7.55      -13.74     11.77 o 
 -13   3   7      515.07      475.06     25.19 o 
 -12   3   7       47.70       54.91      7.02 o 
 -11   3   7       50.75       42.72      8.93 o 
 -10   3   7     1136.25     1176.84     26.63 o 
  -9   3   7     3561.41     3562.73     43.10 o 
  -8   3   7       32.00       45.82      5.59 o 
  -7   3   7      821.98      798.36     19.24 o 
  -6   3   7     2893.51     2868.98     50.88 o 
  -5   3   7        0.64        5.35      6.88 o 
  -4   3   7     8457.05     8657.13    103.81 o 
  -3   3   7      277.14      248.11      9.65 o 
  -2   3   7     2935.07     2768.09     58.45 o 
  -1   3   7     8170.47     7966.41     54.08 o 
   0   3   7     2051.85     1960.65     20.57 o 
   1   3   7      821.04      810.78     14.40 o 
   2   3   7       76.93       79.42      5.74 o 
   3   3   7       95.33      107.27      8.42 o 
   4   3   7     1017.66      979.80     22.53 o 
   5   3   7     1089.32      981.95     22.66 o 
   6   3   7     2443.38     2582.89     36.64 o 
   7   3   7       46.18       93.20     11.83 o 
   8   3   7     8285.67     8528.27    161.54 o 
   9   3   7     2416.77     2469.30     87.94 o 
  10   3   7        1.06        4.36     11.62 o 
  11   3   7     3049.52     3002.40     53.33 o 
  12   3   7      464.63      517.99     23.87 o 
  13   3   7      444.19      452.85     22.39 o 
  14   3   7        2.78       -5.09      8.82 o 
  15   3   7      189.68      182.61     21.98 o 
  16   3   7      444.61      459.13     29.34 o 
  17   3   7       32.38       43.83     11.21 o 
  18   3   7      216.42      243.50     19.77 o 
  19   3   7       17.81        3.17     19.84 o 
  20   3   7      243.49      205.06     41.83 o 
  21   3   7      106.81       94.60     32.58 o 
  22   3   7        3.59      -36.77     29.19 o 
  23   3   7       26.76       34.68     24.29 o 
  24   3   7       43.14       85.18     33.10 o 
 -23   4   7      194.02      123.73     35.77 o 
 -22   4   7       37.25       52.89     28.76 o 
 -21   4   7       20.51       46.96     28.61 o 
 -20   4   7       35.30       13.00     26.30 o 
 -19   4   7      211.64      204.47     42.25 o 
 -18   4   7       36.07       36.40     22.24 o 
 -17   4   7      950.50      920.66     43.70 o 
 -16   4   7      138.01      111.13     29.00 o 
 -15   4   7     1222.10     1130.16     56.17 o 
 -14   4   7       43.88       26.95      8.88 o 
 -13   4   7       77.00       95.92     18.97 o 
 -12   4   7       90.92       89.09      8.68 o 
 -11   4   7      115.14      108.46      8.70 o 
 -10   4   7      491.53      474.50     15.37 o 
  -9   4   7       72.47       67.59      7.65 o 
  -8   4   7      304.85      255.60     17.00 o 
  -7   4   7      754.79      728.62     26.89 o 
  -6   4   7     2244.52     2101.63     44.11 o 
  -5   4   7    12550.30    12167.22    103.12 o 
  -4   4   7     1207.37     1282.40     59.36 o 
  -3   4   7     3245.05     3211.03     61.78 o 
  -2   4   7      187.69      182.65     11.15 o 
  -1   4   7      256.59      229.48     11.16 o 
   0   4   7      436.85      454.17     18.08 o 
   1   4   7       18.20       28.99      4.02 o 
   2   4   7        0.10       -0.29      3.61 o 
   3   4   7     1438.09     1560.92     24.15 o 
   4   4   7      550.97      439.84     15.72 o 
   5   4   7     1560.85     1374.15     37.50 o 
   6   4   7      149.16      124.02     23.38 o 
   7   4   7     3258.82     3243.66     99.11 o 
   8   4   7     1555.23     1564.77     70.41 o 
   9   4   7      177.16      212.60     28.67 o 
  10   4   7       92.01       74.51     22.81 o 
  11   4   7      289.79      248.48     34.76 o 
  12   4   7     2259.27     2321.02     89.68 o 
  13   4   7       61.12       54.01     11.34 o 
  14   4   7        5.21       25.35     14.84 o 
  15   4   7     4700.81     4886.43    110.63 o 
  16   4   7      932.54      960.62     51.64 o 
  17   4   7     1096.52     1161.11     62.12 o 
  18   4   7        0.22       -4.73     16.06 o 
  19   4   7        0.13      -18.12     14.84 o 
  20   4   7       26.52       27.94     25.28 o 
  21   4   7        1.10      -11.57     26.18 o 
  22   4   7       15.99       11.22     22.50 o 
  23   4   7        1.55       19.05     23.42 o 
 -22   5   7        3.21      -22.18     19.04 o 
 -21   5   7       53.59       72.58     22.90 o 
 -20   5   7        0.48       13.28     18.02 o 
 -19   5   7       26.52       39.27     19.47 o 
 -18   5   7      479.36      500.16     42.74 o 
 -17   5   7      256.78      292.37     42.77 o 
 -16   5   7       65.14       63.29     37.53 o 
 -15   5   7       16.44       -0.98     23.42 o 
 -14   5   7      123.89      145.79     23.36 o 
 -13   5   7      119.96      159.80     30.73 o 
 -12   5   7      121.61      151.26     22.67 o 
 -11   5   7     1345.18     1407.10     58.26 o 
 -10   5   7      394.00      432.21     32.43 o 
  -9   5   7      263.81      244.64     24.58 o 
  -8   5   7      300.61      236.16     23.39 o 
  -7   5   7       26.54       37.33     14.06 o 
  -6   5   7      337.29      311.17     24.90 o 
  -5   5   7     1153.05     1148.80     44.63 o 
  -4   5   7       64.17      122.26     23.62 o 
  -3   5   7     1411.06     1470.43     37.94 o 
  -2   5   7      260.63      231.46     14.04 o 
  -1   5   7      280.26      284.83     14.93 o 
   0   5   7      151.39      123.83      8.64 o 
   1   5   7      762.94      765.79     16.08 o 
   2   5   7      228.82      236.13      9.67 o 
   3   5   7      649.59      620.71     14.34 o 
   4   5   7      368.90      366.11     32.21 o 
   5   5   7      166.87      205.61     27.36 o 
   6   5   7       32.95       35.23     14.80 o 
   7   5   7      353.05      283.83     32.73 o 
   8   5   7       95.95       41.10     15.38 o 
   9   5   7      369.00      328.76     36.20 o 
  10   5   7        5.58       -6.17     10.74 o 
  11   5   7       39.53       60.52     15.83 o 
  12   5   7      260.56      270.99     29.40 o 
  13   5   7       14.83       45.68     16.96 o 
  14   5   7        0.10       28.62     15.16 o 
  15   5   7      118.61      146.96     24.49 o 
  16   5   7      708.10      698.95     45.42 o 
  17   5   7       42.85       57.17     19.74 o 
  18   5   7      160.09      215.26     29.35 o 
  19   5   7      145.39      175.49     37.63 o 
  20   5   7        6.05       -0.78     24.34 o 
  21   5   7        0.31      -12.26     24.88 o 
  22   5   7       61.66       50.50     30.40 o 
 -20   6   7       29.84       18.82     16.47 o 
 -19   6   7        0.21       30.75     22.74 o 
 -18   6   7        0.28       20.07     16.44 o 
 -17   6   7        0.12       42.63     19.98 o 
 -16   6   7       86.37       91.72     22.17 o 
 -15   6   7      101.36      153.83     25.14 o 
 -14   6   7      245.48      265.16     30.47 o 
 -13   6   7      353.27      342.80     49.73 o 
 -12   6   7       96.23       97.76     20.32 o 
 -11   6   7      237.14      228.38     26.79 o 
 -10   6   7        6.80       -9.77     12.50 o 
  -9   6   7      208.18      203.03     24.45 o 
  -8   6   7      115.94      116.70     21.61 o 
  -7   6   7       24.55       38.06     15.35 o 
  -6   6   7      162.37      140.33     27.59 o 
  -5   6   7        9.50       15.93     15.58 o 
  -4   6   7      437.26      443.91     29.14 o 
  -3   6   7      483.46      477.97     21.68 o 
  -2   6   7      171.75      168.25     13.82 o 
  -1   6   7        2.00       -2.05      7.91 o 
   0   6   7      679.29      657.00     23.20 o 
   1   6   7      365.84      328.15     12.38 o 
   2   6   7       42.89       46.34     11.26 o 
   3   6   7       10.08       -1.31      8.28 o 
   4   6   7       19.17       23.27      7.46 o 
   5   6   7      698.87      762.11     53.35 o 
   6   6   7      104.74      112.62     23.43 o 
   7   6   7        0.49       36.12     17.41 o 
   8   6   7       10.14       14.79     13.00 o 
   9   6   7     2063.76     2113.06     68.58 o 
  10   6   7       71.88       95.75     18.35 o 
  11   6   7      322.94      316.82     29.68 o 
  12   6   7      108.20      175.29     24.81 o 
  13   6   7       81.71      125.98     21.85 o 
  14   6   7       23.64       18.53     15.04 o 
  15   6   7       24.10       39.42     15.88 o 
  16   6   7       71.03       56.36     58.08 o 
  17   6   7       21.75       27.70     26.95 o 
  18   6   7       44.50       80.88     28.13 o 
  19   6   7      251.85      294.16     67.86 o 
  20   6   7      208.18      219.31     45.56 o 
 -17   7   7        0.01       15.18     42.72 o 
 -16   7   7       62.84       53.76     20.00 o 
 -15   7   7       21.80       30.50     15.36 o 
 -14   7   7       64.25       39.01     22.15 o 
 -13   7   7       36.19       67.96     31.74 o 
 -12   7   7       17.32       -5.81     13.66 o 
 -11   7   7        0.89       12.20     14.25 o 
 -10   7   7      249.75      256.09     28.80 o 
  -9   7   7      131.39      192.51     25.13 o 
  -8   7   7        0.66        4.63     12.16 o 
  -7   7   7        1.11       30.52     19.60 o 
  -6   7   7       36.16       65.76     17.90 o 
  -5   7   7       65.59       88.42     25.42 o 
  -4   7   7       15.81       28.74     10.80 o 
  -3   7   7      406.26      429.17     25.08 o 
  -2   7   7       47.61       68.09     11.30 o 
  -1   7   7       13.14        3.74      8.70 o 
   0   7   7       35.50       40.05     11.87 o 
   1   7   7       16.63       23.79      7.88 o 
   2   7   7        6.65       15.78     12.24 o 
   3   7   7        0.26        3.89     11.52 o 
   4   7   7       17.15       23.83     13.57 o 
   5   7   7        6.12        0.99     10.12 o 
   6   7   7       49.14       32.71     15.42 o 
   7   7   7       91.82      132.94     32.78 o 
   8   7   7       54.97       93.46     18.12 o 
   9   7   7       35.88       62.57     16.06 o 
  10   7   7       13.67       31.96     14.80 o 
  11   7   7       53.24       66.55     16.40 o 
  12   7   7       49.79       36.74     16.37 o 
  13   7   7        5.58       -5.31     17.76 o 
  14   7   7        0.13      -15.40     22.27 o 
  15   7   7       47.91       59.67     30.37 o 
  16   7   7      399.70      471.17     63.62 o 
  17   7   7       54.64       75.14     33.75 o 
 -13   8   7      129.96      130.21     26.62 o 
 -12   8   7      289.17      295.15     35.59 o 
 -11   8   7       11.01        9.70     29.24 o 
 -10   8   7      123.35      129.14     30.98 o 
  -9   8   7        5.10       41.37     24.43 o 
  -8   8   7        4.67       13.15     14.16 o 
  -7   8   7       82.75       56.21     15.34 o 
  -6   8   7      109.33       79.94     16.33 o 
  -5   8   7       17.78       10.18     12.81 o 
  -4   8   7       94.03       85.10     15.11 o 
  -3   8   7       21.59       32.25     15.91 o 
  -2   8   7      103.65      138.86     19.03 o 
  -1   8   7      204.59      188.28     16.53 o 
   0   8   7      109.16      109.86     14.45 o 
   1   8   7       26.15       14.32      9.34 o 
   2   8   7       30.65       40.58     10.21 o 
   3   8   7       49.37       64.60     18.35 o 
   4   8   7        5.06       16.63     13.06 o 
   5   8   7      279.48      267.56     29.85 o 
   6   8   7        8.50       13.21     14.91 o 
   7   8   7       60.02       69.65     24.37 o 
   8   8   7       68.99       85.26     21.21 o 
   9   8   7       26.63       58.86     27.04 o 
  10   8   7       85.57      125.59     35.66 o 
  11   8   7      136.93      157.02     39.21 o 
  12   8   7       43.21       64.54     29.93 o 
  13   8   7       83.09      158.44     41.74 o 
  -6   9   7       54.29      104.77     31.74 o 
  -5   9   7       30.23       28.02     24.99 o 
  -4   9   7       20.44       42.35     28.05 o 
  -3   9   7        9.56        8.36     23.19 o 
  -2   9   7       53.07       80.08     30.50 o 
  -1   9   7       22.59       18.75     20.23 o 
   0   9   7        4.81       -8.36     16.91 o 
   1   9   7        9.95        6.52     15.93 o 
   2   9   7       46.55      135.84     33.70 o 
   3   9   7        0.85       -4.67     21.42 o 
   4   9   7        9.37       -6.62     19.75 o 
   5   9   7       39.70       39.66     17.37 o 
   6   9   7        7.84        6.15     13.50 o 
 -26   0   8       50.36       61.12     27.90 o 
 -24   0   8       17.21       52.85     28.82 o 
 -22   0   8       57.47       94.67     32.63 o 
 -20   0   8       15.76       34.54     23.12 o 
 -18   0   8      225.48      308.30     41.57 o 
 -16   0   8     1051.74     1124.94     69.71 o 
 -14   0   8      161.27      193.23     30.37 o 
 -12   0   8     7535.90     7367.31    155.82 o 
 -10   0   8      169.05      169.82     29.67 o 
  -8   0   8     3776.30     3819.68     69.44 o 
  -6   0   8     1075.99     1072.71     35.05 o 
  -4   0   8       69.47      107.76     10.22 o 
  -2   0   8     3613.86     3752.89     46.67 o 
   0   0   8     3184.85     3339.55     45.80 o 
   2   0   8     1607.76     1550.98     36.84 o 
   4   0   8      623.82      555.06     24.25 o 
   6   0   8    48643.29    52834.11    348.57 o 
   8   0   8      286.32      225.27     28.50 o 
  10   0   8     1181.97     1222.26     64.29 o 
  12   0   8     2215.81     1991.99     86.60 o 
  14   0   8      580.03      486.40     48.85 o 
  16   0   8     2810.10     2535.60     99.48 o 
  18   0   8     2367.14     2201.81     98.31 o 
  20   0   8       65.67       14.06     15.74 o 
  22   0   8       43.36       30.37     17.10 o 
  24   0   8       35.39        7.04     23.11 o 
  26   0   8      414.70      516.86     60.59 o 
 -26   1   8       25.74       66.14     19.77 o 
 -25   1   8       14.60        0.83     15.14 o 
 -24   1   8      311.87      361.51     51.53 o 
 -23   1   8      197.62      216.36     28.51 o 
 -22   1   8       18.17       16.88     16.00 o 
 -21   1   8      106.71      133.46     29.19 o 
 -20   1   8     1727.66     1536.59     64.09 o 
 -19   1   8        0.12       17.82     18.08 o 
 -18   1   8     2613.12     2266.03     73.52 o 
 -17   1   8      134.13      121.52     20.26 o 
 -16   1   8        5.38       24.28     12.78 o 
 -15   1   8       37.73        7.32     16.55 o 
 -14   1   8      120.08      106.61     15.35 o 
 -13   1   8     3200.04     3300.08     76.89 o 
 -12   1   8      649.97      735.90     29.89 o 
 -11   1   8     8573.09     8286.78     79.96 o 
 -10   1   8        5.64       11.63      7.92 o 
  -9   1   8      178.12      198.89     12.70 o 
  -8   1   8       90.20      120.18     11.85 o 
  -7   1   8     1077.55     1119.08     26.22 o 
  -6   1   8     5245.88     5339.86     50.41 o 
  -5   1   8      492.17      505.49     13.77 o 
  -4   1   8      151.60      175.18      9.22 o 
  -3   1   8     1643.51     1734.16     22.44 o 
  -2   1   8      122.40      126.74      5.76 o 
  -1   1   8     7507.38     7276.72     47.10 o 
   0   1   8    13108.62    13147.98     43.03 o 
   1   1   8    28235.26    28301.81     96.43 o 
   2   1   8      105.54      106.12      5.58 o 
   3   1   8     4812.57     4805.26     47.03 o 
   4   1   8      255.91      263.09     12.38 o 
   5   1   8       90.67       92.44     10.27 o 
   6   1   8     2316.45     2305.21     52.51 o 
   7   1   8      752.00      949.92     35.82 o 
   8   1   8       82.47       68.97     14.00 o 
   9   1   8    17576.87    18355.48    165.88 o 
  10   1   8     2860.58     3041.32     70.76 o 
  11   1   8       38.94       93.02     13.95 o 
  12   1   8      322.90      475.33     31.01 o 
  13   1   8      151.51      152.96     28.12 o 
  14   1   8       53.72       64.54     25.01 o 
  15   1   8     1139.89     1064.69     37.56 o 
  16   1   8      705.74      710.75     32.42 o 
  17   1   8      150.17      130.95     15.71 o 
  18   1   8       81.35       43.73     20.12 o 
  19   1   8      381.61      300.67     44.28 o 
  20   1   8       16.28        5.58     13.20 o 
  21   1   8      927.68      904.63     48.84 o 
  22   1   8       20.90       40.10     16.34 o 
  23   1   8       42.40       32.54     13.94 o 
  24   1   8       78.50      121.21     38.21 o 
  25   1   8      105.55      110.51     22.06 o 
 -25   2   8       57.73       40.87     17.53 o 
 -24   2   8        9.35        3.27     13.31 o 
 -23   2   8      261.96      265.86     31.03 o 
 -22   2   8      119.32      132.25     25.15 o 
 -21   2   8        2.30        0.81     13.10 o 
 -20   2   8      262.53      275.90     44.70 o 
 -19   2   8      420.19      364.97     31.63 o 
 -18   2   8        3.61       18.74     13.90 o 
 -17   2   8     1468.39     1421.97     85.89 o 
 -16   2   8      175.40      171.18     21.88 o 
 -15   2   8     2513.39     2218.27     66.93 o 
 -14   2   8        1.49        6.24     29.25 o 
 -13   2   8        3.36       -2.76      8.97 o 
 -12   2   8     1490.41     1440.32     34.65 o 
 -11   2   8      368.14      392.38     18.31 o 
 -10   2   8      665.26      670.88     28.92 o 
  -9   2   8     1709.12     1690.80     33.85 o 
  -8   2   8     5006.07     5115.76     56.09 o 
  -7   2   8     6503.58     6644.39     71.16 o 
  -6   2   8      433.00      487.28     21.32 o 
  -5   2   8    17888.30    17978.98    117.60 o 
  -4   2   8     3510.79     3572.98     36.32 o 
  -3   2   8      374.21      494.35     11.19 o 
  -2   2   8       17.56        5.69      3.83 o 
  -1   2   8     3124.02     3242.62     23.46 o 
   0   2   8    10774.95    10948.53     69.54 o 
   1   2   8    13093.68    13973.06     54.34 o 
   2   2   8     3928.89     3882.59     33.88 o 
   3   2   8    10958.55    11330.94     59.47 o 
   4   2   8     1528.37     1621.21     23.48 o 
   5   2   8     4377.06     4034.35     54.11 o 
   6   2   8       25.05       24.21     10.10 o 
   7   2   8     5785.57     5591.14     86.56 o 
   8   2   8      952.18     1056.00     40.05 o 
   9   2   8     8484.10     8539.42    163.23 o 
  10   2   8      898.99      881.82     54.83 o 
  11   2   8      285.29      267.15     32.96 o 
  12   2   8     1489.80     1432.47     75.07 o 
  13   2   8       60.25       52.88     10.59 o 
  14   2   8      253.41      249.37     20.94 o 
  15   2   8     4569.39     4456.38     74.16 o 
  16   2   8      128.44      121.48     14.83 o 
  17   2   8     1755.99     1742.49     49.95 o 
  18   2   8      173.56      156.73     19.19 o 
  19   2   8        6.07        9.35     13.74 o 
  20   2   8      288.21      263.60     26.47 o 
  21   2   8       23.59       24.46     12.95 o 
  22   2   8        6.16        7.08     12.92 o 
  23   2   8       90.58      176.48     40.37 o 
  24   2   8      200.30      239.26     44.00 o 
  25   2   8       16.39       47.02     28.29 o 
 -24   3   8        0.89       13.80     25.15 o 
 -23   3   8       52.49       19.48     24.17 o 
 -22   3   8        0.39       10.36     13.59 o 
 -21   3   8      402.39      430.89     55.07 o 
 -20   3   8        8.24       -1.04     12.79 o 
 -19   3   8        1.18       11.84     12.37 o 
 -18   3   8       53.34       48.19     18.73 o 
 -17   3   8      317.30      296.56     27.49 o 
 -16   3   8      862.02      856.95     36.67 o 
 -15   3   8        5.96        5.21     10.13 o 
 -14   3   8      654.29      736.62     26.56 o 
 -13   3   8     1286.48     1302.40     33.87 o 
 -12   3   8      323.54      276.89     16.02 o 
 -11   3   8     2863.20     2693.53     42.78 o 
 -10   3   8      115.34      124.68     10.19 o 
  -9   3   8     7440.23     7505.42     92.94 o 
  -8   3   8     1814.12     1747.96     55.21 o 
  -7   3   8       40.86       35.27     34.26 o 
  -6   3   8    11182.04    11548.67    131.51 o 
  -5   3   8      258.10      231.09     10.71 o 
  -4   3   8     4058.60     3954.12     82.78 o 
  -3   3   8      151.02      155.31      9.38 o 
  -2   3   8      306.69      333.13     13.86 o 
  -1   3   8     5163.72     4893.26     29.83 o 
   0   3   8     1121.32     1079.48     14.93 o 
   1   3   8     7610.91     7796.49     41.04 o 
   2   3   8      922.82      954.86     17.94 o 
   3   3   8       94.00       76.36      7.99 o 
   4   3   8     1674.96     1589.12     33.60 o 
   5   3   8      183.34      229.75     12.32 o 
   6   3   8    10559.83    10024.18     90.43 o 
   7   3   8       34.79       23.01      6.77 o 
   8   3   8      319.98      318.72     23.63 o 
   9   3   8     1384.45     1372.49     68.41 o 
  10   3   8       38.93       49.91     19.39 o 
  11   3   8      137.33      158.72     27.42 o 
  12   3   8        5.01        4.03      6.55 o 
  13   3   8      238.68      212.35     17.19 o 
  14   3   8      195.73      188.75     15.34 o 
  15   3   8      156.37      132.39     13.74 o 
  16   3   8       27.59       25.89     10.01 o 
  17   3   8        0.85        7.99      9.63 o 
  18   3   8     1671.66     1654.89     48.06 o 
  19   3   8       47.23       37.01     17.71 o 
  20   3   8      648.56      634.80     67.04 o 
  21   3   8        9.96      -11.97     24.18 o 
  22   3   8      128.98      129.34     39.88 o 
  23   3   8        3.35        3.88     22.65 o 
  24   3   8        0.70      -37.44     24.96 o 
 -23   4   8       50.14       41.62     29.88 o 
 -22   4   8       60.37       78.54     22.74 o 
 -21   4   8       29.72      -15.62     16.96 o 
 -20   4   8      234.45      256.15     33.68 o 
 -19   4   8        3.94       15.33      8.71 o 
 -18   4   8        6.63        8.93      7.85 o 
 -17   4   8       28.08       42.96     12.01 o 
 -16   4   8      199.08      177.74     18.02 o 
 -15   4   8      241.19      229.42     18.88 o 
 -14   4   8       50.92       45.13     13.19 o 
 -13   4   8      258.25      234.82     17.39 o 
 -12   4   8      846.76      802.67     23.17 o 
 -11   4   8        0.64       13.11      5.41 o 
 -10   4   8      329.87      304.11     15.98 o 
  -9   4   8      439.37      406.94     33.22 o 
  -8   4   8        3.84       19.96     17.90 o 
  -7   4   8     1244.30     1349.19     49.48 o 
  -6   4   8      152.52      175.91     29.95 o 
  -5   4   8      207.74      177.19     19.31 o 
  -4   4   8      266.91      259.91     30.13 o 
  -3   4   8      156.62      168.99     23.43 o 
  -2   4   8      318.15      347.93     15.34 o 
  -1   4   8     1539.24     1695.84     28.41 o 
   0   4   8     1314.97     1390.23     20.51 o 
   1   4   8      628.46      603.06     13.87 o 
   2   4   8      164.07      170.26      7.88 o 
   3   4   8     1716.31     1856.80     27.85 o 
   4   4   8      433.21      418.36     16.51 o 
   5   4   8       40.89       50.03      6.97 o 
   6   4   8      597.90      510.88     19.09 o 
   7   4   8      377.84      406.99     43.73 o 
   8   4   8      265.49      242.76     22.39 o 
   9   4   8      740.50      661.33     74.40 o 
  10   4   8      393.43      322.21     18.91 o 
  11   4   8      120.55      108.05      5.93 o 
  12   4   8      759.76      643.17     81.48 o 
  13   4   8      669.16      600.30     61.64 o 
  14   4   8       62.16      101.61     29.31 o 
  15   4   8        7.32        7.28     14.18 o 
  16   4   8     1729.54     1882.07    111.43 o 
  17   4   8      223.43      240.88     28.23 o 
  18   4   8      250.45      211.05     59.59 o 
  19   4   8      235.26      187.00     28.06 o 
  20   4   8      381.66      394.98     37.72 o 
  21   4   8      160.27      217.36     46.21 o 
  22   4   8       41.84        8.95     22.60 o 
  23   4   8       34.77       57.41     27.94 o 
 -22   5   8        0.30       30.89     20.45 o 
 -21   5   8       33.77       78.89     24.15 o 
 -20   5   8       40.31       86.19     22.92 o 
 -19   5   8        4.23       68.67     21.21 o 
 -18   5   8      178.51      216.49     31.00 o 
 -17   5   8       38.05       78.92     20.89 o 
 -16   5   8       11.22       22.62     16.92 o 
 -15   5   8        3.34       28.64     24.91 o 
 -14   5   8      723.02      695.17     45.57 o 
 -13   5   8      259.62      246.43     53.20 o 
 -12   5   8      156.72      184.52     24.50 o 
 -11   5   8     1032.54     1033.33     50.75 o 
 -10   5   8      423.82      368.27     31.18 o 
  -9   5   8       10.67       12.42     20.36 o 
  -8   5   8      630.86      697.76     39.97 o 
  -7   5   8      433.15      467.04     31.56 o 
  -6   5   8      141.84      151.13     19.78 o 
  -5   5   8      154.12      169.83     28.57 o 
  -4   5   8        1.35        3.08     12.13 o 
  -3   5   8      215.30      242.18     17.15 o 
  -2   5   8      231.70      238.96     14.55 o 
  -1   5   8       63.59       60.41      8.70 o 
   0   5   8       10.40       17.77      5.48 o 
   1   5   8       74.94       72.71      6.97 o 
   2   5   8      464.64      479.63     13.25 o 
   3   5   8     1150.63     1127.21     20.99 o 
   4   5   8      480.13      434.55     16.68 o 
   5   5   8      411.04      375.85     57.69 o 
   6   5   8       21.64       20.57     14.23 o 
   7   5   8       37.36       49.12     18.15 o 
   8   5   8       77.35       88.92     23.06 o 
   9   5   8      312.13      362.41     39.41 o 
  10   5   8       24.71        8.10     13.80 o 
  11   5   8     1068.93     1158.23     70.12 o 
  12   5   8       12.00       18.03     19.77 o 
  13   5   8     1137.11     1204.43     55.89 o 
  14   5   8     1096.70     1278.70     59.29 o 
  15   5   8      206.24      164.09     24.94 o 
  16   5   8       71.26       52.89     18.53 o 
  17   5   8       15.74       51.83     27.81 o 
  18   5   8      332.19      340.83     35.51 o 
  19   5   8       18.31       38.47     24.92 o 
  20   5   8       11.18        8.77     19.41 o 
  21   5   8        8.27       26.48     26.69 o 
 -20   6   8        5.88       10.41     18.04 o 
 -19   6   8       18.46       12.07     18.01 o 
 -18   6   8      139.01      157.00     28.09 o 
 -17   6   8        1.54      -14.88     18.43 o 
 -16   6   8       15.16       16.71     22.62 o 
 -15   6   8      572.18      617.20     45.71 o 
 -14   6   8      244.99      314.53     33.22 o 
 -13   6   8      307.80      301.36     32.03 o 
 -12   6   8       75.47       89.43     19.03 o 
 -11   6   8       45.98       36.29     14.88 o 
 -10   6   8      562.81      565.56     77.47 o 
  -9   6   8        1.02       11.42     13.56 o 
  -8   6   8        0.14        1.07     11.79 o 
  -7   6   8     1352.33     1375.62     77.14 o 
  -6   6   8      346.95      405.58     42.51 o 
  -5   6   8        2.85       -5.35     14.92 o 
  -4   6   8      207.21      238.31     22.67 o 
  -3   6   8      708.21      739.56     26.61 o 
  -2   6   8      528.27      492.63     21.58 o 
  -1   6   8       26.93       32.02      8.35 o 
   0   6   8       10.95       11.11      3.95 o 
   1   6   8       34.50       33.29      7.88 o 
   2   6   8      516.79      530.16     21.90 o 
   3   6   8      361.02      344.02     25.66 o 
   4   6   8      152.41      131.71     19.68 o 
   5   6   8     1027.47     1039.75     63.79 o 
   6   6   8      103.39      123.57     25.62 o 
   7   6   8       26.42       26.54     16.58 o 
   8   6   8      795.67      831.40     59.05 o 
   9   6   8       57.41       43.33     18.93 o 
  10   6   8      518.50      614.15     39.72 o 
  11   6   8       42.50       38.19     21.43 o 
  12   6   8       97.45      105.33     21.66 o 
  13   6   8     1272.42     1365.64     61.65 o 
  14   6   8       24.79       14.13     14.91 o 
  15   6   8      874.90      962.36     54.81 o 
  16   6   8       44.54       48.97     17.89 o 
  17   6   8       37.78       15.78     15.17 o 
  18   6   8        5.57       34.04     17.85 o 
  19   6   8        0.16       -0.08     24.04 o 
 -17   7   8       20.84       15.37     32.77 o 
 -16   7   8       22.50       71.86     46.20 o 
 -15   7   8        6.45        1.08     14.60 o 
 -14   7   8       49.47       32.15     17.87 o 
 -13   7   8      325.72      255.45     31.31 o 
 -12   7   8      203.87      234.11     28.84 o 
 -11   7   8       27.60       52.88     26.98 o 
 -10   7   8       36.21       82.47     25.97 o 
  -9   7   8       69.73       58.99     32.69 o 
  -8   7   8       57.82       40.61     20.79 o 
  -7   7   8        0.95        7.13     15.57 o 
  -6   7   8       83.67      133.17     20.77 o 
  -5   7   8      591.88      576.93     30.24 o 
  -4   7   8      159.32      179.33     18.49 o 
  -3   7   8        7.74        8.51      9.46 o 
  -2   7   8        1.45       15.06      8.38 o 
  -1   7   8       15.61       22.63      8.38 o 
   0   7   8      461.78      447.42     27.85 o 
   1   7   8       16.40       20.85     16.24 o 
   2   7   8       67.01       43.29     11.19 o 
   3   7   8        2.91       23.13     12.92 o 
   4   7   8       26.55       42.83     15.14 o 
   5   7   8      125.31      121.93     19.34 o 
   6   7   8       31.34       19.49     16.28 o 
   7   7   8      128.70      146.36     21.22 o 
   8   7   8      174.89      203.20     24.19 o 
   9   7   8       91.77      107.86     18.81 o 
  10   7   8       35.45       44.84     16.79 o 
  11   7   8       10.44       33.27     16.12 o 
  12   7   8        0.79       -0.92     16.89 o 
  13   7   8       18.44       20.57     23.04 o 
  14   7   8       62.99      113.25     20.82 o 
  15   7   8       19.88        8.64     24.70 o 
  16   7   8      299.63      385.70     58.96 o 
 -13   8   8       23.61        0.38     14.08 o 
 -12   8   8        6.18       13.31     14.79 o 
 -11   8   8        0.09       14.37     21.61 o 
 -10   8   8        8.43       13.26     18.40 o 
  -9   8   8       28.41       54.10     21.97 o 
  -8   8   8       89.58       84.39     27.36 o 
  -7   8   8       14.64       -2.19     13.41 o 
  -6   8   8      142.08      143.30     18.37 o 
  -5   8   8       46.79       38.69     11.21 o 
  -4   8   8      176.13      159.49     21.78 o 
  -3   8   8        2.80       29.56     15.73 o 
  -2   8   8       39.93       39.02     17.53 o 
  -1   8   8        4.82       14.75     13.99 o 
   0   8   8        4.96       -4.38     10.26 o 
   1   8   8       19.51       29.61     12.22 o 
   2   8   8      178.89      211.47     18.20 o 
   3   8   8       37.42       44.44     12.81 o 
   4   8   8       31.24       23.48     18.94 o 
   5   8   8        2.85       -0.86     13.61 o 
   6   8   8       32.59       33.56     12.71 o 
   7   8   8       96.20      114.75     22.67 o 
   8   8   8       18.46        9.19     24.27 o 
   9   8   8        1.97       20.22     23.62 o 
  10   8   8       32.05       49.08     25.37 o 
  11   8   8       16.66        5.93     20.81 o 
  12   8   8        0.42        2.43     20.33 o 
  -6   9   8       47.91       53.61     18.15 o 
  -5   9   8       12.21       71.47     37.38 o 
  -4   9   8        4.24       47.88     30.79 o 
  -3   9   8        1.41       -7.47     20.37 o 
  -2   9   8        0.02       12.97     23.05 o 
  -1   9   8        1.75      -17.31     15.03 o 
   0   9   8       14.48       12.86     15.21 o 
   1   9   8       31.70       33.30     20.88 o 
   2   9   8        0.77       88.24     33.05 o 
   3   9   8       21.41       52.00     29.74 o 
   4   9   8        9.51        6.15     13.65 o 
   5   9   8       40.11       58.86     18.45 o 
 -25   0   9      365.08      319.71     50.69 o 
 -23   0   9        0.21       -9.24     21.48 o 
 -21   0   9     1430.86     1581.51     95.82 o 
 -19   0   9      931.65     1014.89     74.59 o 
 -17   0   9     3685.78     3508.04    126.71 o 
 -15   0   9     2516.80     2589.88    103.44 o 
 -13   0   9     3574.80     3706.75     82.39 o 
 -11   0   9     3985.29     3826.75     78.95 o 
  -9   0   9    16643.71    17580.46    213.13 o 
  -7   0   9    13102.44    13570.13    161.59 o 
  -5   0   9     8577.42     9122.73    127.40 o 
  -3   0   9     1908.40     2157.87     32.97 o 
  -1   0   9    59935.88    60200.98    283.60 o 
   1   0   9       41.19       22.39     17.57 o 
   3   0   9     2331.41     2292.14     67.84 o 
   5   0   9    12383.09    12450.22    169.35 o 
   7   0   9    42816.30    44551.66    344.85 o 
   9   0   9     2254.39     2422.25     87.86 o 
  11   0   9     3541.61     3568.26    114.05 o 
  13   0   9      807.10      758.16     57.33 o 
  15   0   9       31.58       36.07     23.61 o 
  17   0   9      608.36      449.99     44.79 o 
  19   0   9      320.93      375.59     43.57 o 
  21   0   9      321.46      277.50     41.12 o 
  23   0   9      101.13       83.82     26.59 o 
  25   0   9       29.76       34.92     24.57 o 
 -25   1   9        0.43       42.51     47.25 o 
 -24   1   9       99.51       74.10     21.31 o 
 -23   1   9      424.34      406.57     37.69 o 
 -22   1   9       13.81       18.59     24.27 o 
 -21   1   9       12.32       31.71     17.74 o 
 -20   1   9     1851.40     1686.98     67.70 o 
 -19   1   9     1371.47     1167.41     61.61 o 
 -18   1   9     1046.02     1017.79     50.53 o 
 -17   1   9      165.89      156.49     48.99 o 
 -16   1   9       15.07       24.73     13.54 o 
 -15   1   9     1268.43     1266.79     36.45 o 
 -14   1   9      555.48      579.51     24.37 o 
 -13   1   9      455.79      408.39     20.36 o 
 -12   1   9      182.63      194.21     14.45 o 
 -11   1   9        2.07        9.48      7.91 o 
 -10   1   9       88.98      120.34     13.78 o 
  -9   1   9     4600.17     4911.22     59.17 o 
  -8   1   9      577.90      523.65     19.69 o 
  -7   1   9    10035.66    10047.04     79.14 o 
  -6   1   9     1473.18     1519.09     37.82 o 
  -5   1   9      329.90      289.50     20.76 o 
  -4   1   9       19.35        9.16      5.69 o 
  -3   1   9     1922.16     1905.83     20.72 o 
  -2   1   9     1050.62      963.69     14.61 o 
  -1   1   9    23098.29    23237.36     90.36 o 
   0   1   9     2301.59     2567.58     21.54 o 
   1   1   9      746.01      764.60     17.19 o 
   2   1   9        1.00       10.68      4.02 o 
   3   1   9       11.22       40.84      7.85 o 
   4   1   9       33.97       40.03      7.73 o 
   5   1   9    12212.86    12743.23     98.21 o 
   6   1   9      332.28      393.61     23.58 o 
   7   1   9     3436.50     3822.59     84.03 o 
   8   1   9        0.39       31.96     11.63 o 
   9   1   9     3171.85     3243.64     71.78 o 
  10   1   9      904.68      791.71     42.11 o 
  11   1   9     1791.11     1635.82     70.92 o 
  12   1   9       49.14       28.53     14.59 o 
  13   1   9     1397.24     1318.58     53.16 o 
  14   1   9        3.21      -30.44     20.80 o 
  15   1   9      335.80      316.09     26.54 o 
  16   1   9      422.01      399.40     48.93 o 
  17   1   9      533.23      525.44     28.80 o 
  18   1   9       70.57       57.18     12.95 o 
  19   1   9      526.89      527.40     36.71 o 
  20   1   9      634.52      649.57     41.45 o 
  21   1   9       88.73       83.78     17.90 o 
  22   1   9      183.52      141.54     22.57 o 
  23   1   9      138.98      146.51     33.77 o 
  24   1   9        0.06      -28.86     24.44 o 
  25   1   9       52.42       16.85     14.19 o 
 -25   2   9        5.11       27.45     16.90 o 
 -24   2   9        7.75       15.24     15.78 o 
 -23   2   9        6.92       10.64     14.22 o 
 -22   2   9      223.30      251.50     29.48 o 
 -21   2   9      224.87      293.87     32.15 o 
 -20   2   9      371.87      337.19     31.87 o 
 -19   2   9        6.77      -10.87     14.35 o 
 -18   2   9       16.92       54.73     14.38 o 
 -17   2   9      267.90      233.53     21.04 o 
 -16   2   9      465.53      504.90     24.22 o 
 -15   2   9      250.18      248.36     17.34 o 
 -14   2   9     1307.20     1159.43     33.92 o 
 -13   2   9       11.57       -7.41      9.11 o 
 -12   2   9       74.01       55.13      9.39 o 
 -11   2   9       35.25       28.06      6.94 o 
 -10   2   9      873.29      961.24     27.35 o 
  -9   2   9      875.99      928.13     26.18 o 
  -8   2   9      264.44      316.82     15.55 o 
  -7   2   9        0.01        2.48     12.82 o 
  -6   2   9      973.21      885.21     36.76 o 
  -5   2   9        3.93        1.95      4.61 o 
  -4   2   9        7.02       26.32      4.75 o 
  -3   2   9     2938.48     3120.42     33.12 o 
  -2   2   9     2881.95     2674.53     29.47 o 
  -1   2   9       32.50       21.54      3.54 o 
   0   2   9       19.02       23.57      3.91 o 
   1   2   9      173.90      174.00      7.23 o 
   2   2   9     4181.03     3949.59     35.58 o 
   3   2   9     1530.43     1603.23     29.57 o 
   4   2   9     4392.29     4714.22     41.21 o 
   5   2   9       51.74       50.76      6.40 o 
   6   2   9      265.23      352.45     23.29 o 
   7   2   9      196.55      166.18     17.60 o 
   8   2   9     2013.83     2067.87     56.47 o 
   9   2   9      139.11      149.34     19.58 o 
  10   2   9      103.44       97.85     16.55 o 
  11   2   9       60.04       73.14     21.19 o 
  12   2   9      482.03      520.07     48.53 o 
  13   2   9       28.14       18.88     16.75 o 
  14   2   9      349.88      332.37     24.41 o 
  15   2   9       12.21      -18.42     12.28 o 
  16   2   9     1334.92     1287.18     42.30 o 
  17   2   9       15.93       -3.72     10.88 o 
  18   2   9      323.70      335.94     31.69 o 
  19   2   9      148.84      139.57     18.02 o 
  20   2   9        5.67        9.52     15.19 o 
  21   2   9        6.54       28.68     13.64 o 
  22   2   9       19.90       26.69     26.13 o 
  23   2   9        7.32        9.44     24.27 o 
  24   2   9       51.81       78.47     29.52 o 
  25   2   9        7.54       19.98     24.77 o 
 -24   3   9        1.36       49.65     32.95 o 
 -23   3   9       21.18       22.39     14.94 o 
 -22   3   9      198.24      154.96     17.02 o 
 -21   3   9      369.62      392.56     24.91 o 
 -20   3   9      432.56      453.82     26.18 o 
 -19   3   9       81.88       75.10     12.90 o 
 -18   3   9      842.71      725.33     30.19 o 
 -17   3   9      182.69      224.86     20.37 o 
 -16   3   9      698.44      663.75     27.55 o 
 -15   3   9       11.44        7.42      8.83 o 
 -14   3   9      177.68      195.68     15.07 o 
 -13   3   9     1879.81     1889.58     41.27 o 
 -12   3   9        4.08       15.08     11.26 o 
 -11   3   9     1488.10     1428.51     39.26 o 
 -10   3   9        0.01       -5.38      6.98 o 
  -9   3   9      461.17      478.20     28.96 o 
  -8   3   9      790.10      831.67     39.51 o 
  -7   3   9     1639.18     1568.53     51.81 o 
  -6   3   9     1180.45     1082.15     33.37 o 
  -5   3   9    12861.50    12369.54    377.47 o 
  -4   3   9      185.91      187.51      9.73 o 
  -3   3   9       60.60       70.64      5.25 o 
  -2   3   9      938.62      922.13     18.66 o 
  -1   3   9     4611.14     4342.65     30.23 o 
   0   3   9       87.25       91.81      5.32 o 
   1   3   9     3009.68     3257.75     27.85 o 
   2   3   9       39.93       50.65      5.70 o 
   3   3   9     3458.70     3335.51     39.47 o 
   4   3   9      141.85      141.02      9.45 o 
   5   3   9      386.82      340.89     15.77 o 
   6   3   9      968.57     1079.41     59.54 o 
   7   3   9     1896.70     2025.52     47.96 o 
   8   3   9     2262.67     2392.81     48.84 o 
   9   3   9      428.32      389.29     40.23 o 
  10   3   9       14.73        0.09     16.26 o 
  11   3   9       11.00       20.66     20.18 o 
  12   3   9     3024.02     3103.36    112.71 o 
  13   3   9     1279.79     1210.37     40.46 o 
  14   3   9       70.77       74.66     16.69 o 
  15   3   9      340.11      339.46     25.37 o 
  16   3   9       28.88       35.98     11.45 o 
  17   3   9      797.05      783.34     33.03 o 
  18   3   9      307.12      351.47     28.76 o 
  19   3   9       53.09       41.26     18.72 o 
  20   3   9      457.04      490.34     41.92 o 
  21   3   9       67.92       95.70     35.14 o 
  22   3   9       61.15       96.25     33.71 o 
  23   3   9       74.43       66.46     32.64 o 
  24   3   9        0.58      -50.75     33.83 o 
 -23   4   9       19.27       28.22     20.04 o 
 -22   4   9       85.05      110.51     41.33 o 
 -21   4   9        1.38       -5.61     17.21 o 
 -20   4   9        2.84       -1.61     17.32 o 
 -19   4   9        0.06        9.03     11.27 o 
 -18   4   9        0.08       -8.39      9.81 o 
 -17   4   9      319.74      299.93     23.30 o 
 -16   4   9      192.94      226.88     21.28 o 
 -15   4   9     1083.45     1064.99     38.69 o 
 -14   4   9      825.75      831.66     32.90 o 
 -13   4   9      625.86      684.62     28.95 o 
 -12   4   9      102.92       76.84     15.23 o 
 -11   4   9      302.48      303.92     17.55 o 
 -10   4   9     1339.02     1230.98     46.11 o 
  -9   4   9      362.76      370.07     20.42 o 
  -8   4   9      140.83      120.52      7.26 o 
  -7   4   9     1684.94     1661.97     56.00 o 
  -6   4   9      269.66      261.67     42.32 o 
  -5   4   9      613.09      518.10     42.20 o 
  -4   4   9     2668.51     2749.66     88.89 o 
  -3   4   9      111.42      145.71     10.12 o 
  -2   4   9      525.31      506.91     21.75 o 
  -1   4   9      233.33      210.96     12.66 o 
   0   4   9     2666.33     2686.56     28.42 o 
   1   4   9     5954.55     6041.95     43.97 o 
   2   4   9        1.58        9.12      4.12 o 
   3   4   9      122.04      136.54     11.89 o 
   4   4   9        2.69        2.06      4.60 o 
   5   4   9     1242.83     1230.15     28.47 o 
   6   4   9      510.23      482.81     20.74 o 
   7   4   9      279.50      271.65     38.24 o 
   8   4   9        6.28        6.50      4.77 o 
   9   4   9     4110.59     3896.08    133.85 o 
  10   4   9        8.77        4.41     17.54 o 
  11   4   9       29.84       21.60      4.00 o 
  12   4   9      106.85      103.77     10.18 o 
  13   4   9     2474.29     2303.61     89.36 o 
  14   4   9      269.26      288.71     42.61 o 
  15   4   9      294.18      311.77     36.36 o 
  16   4   9      758.96      829.20     49.71 o 
  17   4   9       99.32       80.74     64.43 o 
  18   4   9        2.58       22.32     15.78 o 
  19   4   9      103.59       89.83     22.34 o 
  20   4   9        0.00        9.87     17.80 o 
  21   4   9      538.23      545.20     45.80 o 
  22   4   9      187.93      167.64     41.10 o 
  23   4   9        4.96      -11.42     25.06 o 
 -21   5   9        1.65       18.28     28.27 o 
 -20   5   9        0.77      -25.55     18.70 o 
 -19   5   9       15.15        8.80     28.08 o 
 -18   5   9      116.10      147.50     28.80 o 
 -17   5   9       90.16       85.07     20.24 o 
 -16   5   9        0.41      -18.56     15.76 o 
 -15   5   9      106.24       92.84     40.63 o 
 -14   5   9      277.51      248.25     29.18 o 
 -13   5   9      498.57      502.94     38.80 o 
 -12   5   9      143.98      153.63     42.26 o 
 -11   5   9      328.17      271.41     28.79 o 
 -10   5   9      334.38      315.15     41.99 o 
  -9   5   9      590.10      538.67     36.78 o 
  -8   5   9     1504.75     1289.25     86.62 o 
  -7   5   9      322.12      316.20     27.76 o 
  -6   5   9       57.93       97.62     23.34 o 
  -5   5   9     1287.84     1386.78     69.92 o 
  -4   5   9      797.36      807.55     52.28 o 
  -3   5   9       12.98       22.09      8.73 o 
  -2   5   9       42.81       54.43      8.93 o 
  -1   5   9        1.84        7.75      6.73 o 
   0   5   9      410.70      382.33     17.42 o 
   1   5   9       44.30       37.72      4.59 o 
   2   5   9       62.97       55.94      6.20 o 
   3   5   9       60.08       58.37      5.84 o 
   4   5   9       21.56       15.74      5.27 o 
   5   5   9       20.61       21.72     11.19 o 
   6   5   9      156.89      167.72     20.58 o 
   7   5   9     1865.24     1847.72     84.28 o 
   8   5   9      684.05      694.02     53.38 o 
   9   5   9        0.00       -0.24     14.91 o 
  10   5   9      201.94      243.67     35.04 o 
  11   5   9        1.07      -17.64     17.49 o 
  12   5   9      440.72      481.93     49.38 o 
  13   5   9      148.72      148.13     22.30 o 
  14   5   9      171.51      179.37     46.27 o 
  15   5   9      439.64      470.58     38.80 o 
  16   5   9       53.02       47.94     18.32 o 
  17   5   9      109.94      147.98     26.52 o 
  18   5   9       43.77       98.09     22.95 o 
  19   5   9      112.50      105.45     42.29 o 
  20   5   9       12.78       20.03     19.77 o 
  21   5   9        5.27       20.40     33.67 o 
 -19   6   9       35.55       44.49     37.91 o 
 -18   6   9       17.29       42.60     25.20 o 
 -17   6   9      108.24       78.88     22.95 o 
 -16   6   9        8.74        5.44     14.58 o 
 -15   6   9        0.12      -16.80     17.43 o 
 -14   6   9        5.79      -19.57     18.07 o 
 -13   6   9      301.96      287.60     41.34 o 
 -12   6   9      726.85      782.10     51.30 o 
 -11   6   9        0.62        1.71     35.98 o 
 -10   6   9       16.51       28.13     27.33 o 
  -9   6   9      145.34      108.65     20.94 o 
  -8   6   9      402.28      400.50     32.02 o 
  -7   6   9      241.14      205.25     32.36 o 
  -6   6   9      187.64      179.05     30.19 o 
  -5   6   9      538.26      615.64     35.52 o 
  -4   6   9       59.65       78.43     16.71 o 
  -3   6   9      214.62      222.98     18.18 o 
  -2   6   9        0.02       -5.62      7.93 o 
  -1   6   9      533.27      557.81     22.65 o 
   0   6   9      195.36      221.47     14.75 o 
   1   6   9      178.40      171.80     16.62 o 
   2   6   9      329.42      301.60     15.85 o 
   3   6   9      345.15      326.95     17.89 o 
   4   6   9       33.46       67.91     19.42 o 
   5   6   9       28.01       30.21     16.52 o 
   6   6   9        0.06      -13.08     14.14 o 
   7   6   9        4.20       34.72     20.36 o 
   8   6   9      127.38      113.51     25.86 o 
   9   6   9        1.99       25.15     19.58 o 
  10   6   9       24.43       79.20     26.11 o 
  11   6   9      199.21      188.22     35.20 o 
  12   6   9       45.19       49.99     25.64 o 
  13   6   9      150.46      153.29     23.93 o 
  14   6   9        1.17        6.75     25.95 o 
  15   6   9      248.79      228.68     30.22 o 
  16   6   9       12.82       33.22     18.24 o 
  17   6   9        3.33       30.04     18.18 o 
  18   6   9        0.08       -7.22     16.08 o 
  19   6   9        9.24       14.15     19.03 o 
 -16   7   9       90.80      117.31     25.63 o 
 -15   7   9        3.78       26.34     19.29 o 
 -14   7   9       81.87       31.93     16.82 o 
 -13   7   9       85.77       79.81     21.41 o 
 -12   7   9       75.73       51.92     19.31 o 
 -11   7   9        7.10       19.36     16.07 o 
 -10   7   9       56.93       71.92     19.51 o 
  -9   7   9       36.29       61.44     24.50 o 
  -8   7   9      245.22      227.92     38.06 o 
  -7   7   9      169.36      158.51     32.30 o 
  -6   7   9       36.32       34.76     17.10 o 
  -5   7   9      105.30      110.57     16.12 o 
  -4   7   9       80.13       56.66     12.11 o 
  -3   7   9       90.16       94.75     14.55 o 
  -2   7   9       55.13       44.53     17.14 o 
  -1   7   9       13.94       12.34      7.85 o 
   0   7   9       35.34       37.76      8.59 o 
   1   7   9        5.31       18.38     10.90 o 
   2   7   9       15.43       18.51     10.62 o 
   3   7   9      281.69      299.94     28.49 o 
   4   7   9        1.34       -7.34     11.49 o 
   5   7   9       93.59       89.77     17.55 o 
   6   7   9        9.20       36.33     19.98 o 
   7   7   9       12.01       61.79     22.98 o 
   8   7   9      360.47      372.37     32.81 o 
   9   7   9       10.05       31.28     16.43 o 
  10   7   9       59.22       68.48     21.68 o 
  11   7   9       13.59        5.89     12.26 o 
  12   7   9        2.69       -0.49     21.12 o 
  13   7   9       60.77       83.94     20.27 o 
  14   7   9       33.69       19.52     14.27 o 
  15   7   9        2.16        9.71     14.95 o 
  16   7   9       55.56       20.28     25.15 o 
 -12   8   9       16.33       21.12     21.20 o 
 -11   8   9       43.59       36.01     22.90 o 
 -10   8   9        3.18      -21.30     17.79 o 
  -9   8   9      271.87      338.87     33.59 o 
  -8   8   9      123.92      205.22     27.67 o 
  -7   8   9       70.16       60.97     21.66 o 
  -6   8   9       33.69       35.20     13.38 o 
  -5   8   9      151.15      133.44     17.78 o 
  -4   8   9        5.99       12.18     15.86 o 
  -3   8   9      330.48      269.32     31.78 o 
  -2   8   9       39.17       32.77     37.11 o 
  -1   8   9        3.14        3.21     11.21 o 
   0   8   9       63.36       90.01     15.40 o 
   1   8   9       11.73       17.70     12.14 o 
   2   8   9       14.95       12.32     13.04 o 
   3   8   9       27.49       16.90     13.35 o 
   4   8   9       56.53       41.32     13.57 o 
   5   8   9       83.31       79.23     15.54 o 
   6   8   9       14.31       20.54     12.46 o 
   7   8   9       13.12      -10.14     11.22 o 
   8   8   9        1.99        8.69     13.57 o 
   9   8   9       83.72       44.22     19.33 o 
  10   8   9        1.17       -6.44     30.27 o 
  11   8   9      303.95      339.84     52.29 o 
  12   8   9       29.61       89.79     33.06 o 
  -4   9   9       11.84       29.12     17.57 o 
  -3   9   9      111.70      134.96     31.69 o 
  -2   9   9       94.95      136.69     34.84 o 
  -1   9   9        0.04       14.57     17.31 o 
   0   9   9        1.60      -11.88     32.69 o 
   1   9   9        8.33       -1.03     13.72 o 
   2   9   9        5.54       35.10     25.67 o 
   3   9   9       41.56       51.39     26.61 o 
   4   9   9        4.60       13.96     28.84 o 
 -24   0  10      168.00      158.89     28.68 o 
 -22   0  10      150.76       86.24     27.65 o 
 -20   0  10     1206.31     1417.87     63.86 o 
 -18   0  10       19.56       58.42     17.33 o 
 -16   0  10      200.63      197.84     23.70 o 
 -14   0  10       25.98       32.21     35.77 o 
 -12   0  10       11.17       15.97     10.38 o 
 -10   0  10        0.37        0.34     13.87 o 
  -8   0  10     9352.10     9650.58    117.27 o 
  -6   0  10     2614.67     2826.27     87.33 o 
  -4   0  10     2533.82     3259.83     61.62 o 
  -2   0  10     1622.10     1356.17     52.67 o 
   0   0  10    35090.34    34355.62    157.95 o 
   2   0  10      740.00      676.60     27.58 o 
   4   0  10     2752.10     2902.74     82.46 o 
   6   0  10     4686.65     4678.48    111.96 o 
   8   0  10     4056.14     4505.74    117.66 o 
  10   0  10     1566.21     1513.14     75.05 o 
  12   0  10      213.74      208.28     32.38 o 
  14   0  10        5.87        1.72     17.75 o 
  16   0  10      370.16      439.18     50.04 o 
  18   0  10       23.47       76.29     26.11 o 
  20   0  10      173.08      250.73     38.76 o 
  22   0  10       16.12      -24.81     23.73 o 
  24   0  10      494.74      427.98     52.74 o 
 -25   1  10       15.27        9.99     12.69 o 
 -24   1  10       17.58       34.90     12.63 o 
 -23   1  10      206.44      185.03     22.08 o 
 -22   1  10       30.75       43.81     13.25 o 
 -21   1  10        6.47       12.80     11.52 o 
 -20   1  10       18.87       44.20     12.54 o 
 -19   1  10      291.83      313.34     22.30 o 
 -18   1  10      256.73      279.51     20.08 o 
 -17   1  10      202.94      249.52     18.93 o 
 -16   1  10       68.36       83.09     15.09 o 
 -15   1  10        3.32        7.72     12.83 o 
 -14   1  10      336.13      326.99     19.48 o 
 -13   1  10     3004.40     3057.95     54.00 o 
 -12   1  10       31.15       12.79      8.54 o 
 -11   1  10      477.54      434.48     27.95 o 
 -10   1  10      409.97      398.85     18.88 o 
  -9   1  10    11558.15    11779.60     99.00 o 
  -8   1  10      660.04      562.82     21.05 o 
  -7   1  10     2937.33     3124.81     46.00 o 
  -6   1  10     2906.60     2495.19     40.35 o 
  -5   1  10     2782.78     2857.62     98.81 o 
  -4   1  10      409.78      360.61     16.27 o 
  -3   1  10        2.90        0.85      3.97 o 
  -2   1  10      530.79      629.85     14.70 o 
  -1   1  10      390.20      339.21     13.39 o 
   0   1  10     4772.97     5092.51     49.51 o 
   1   1  10     5712.40     5804.11     38.41 o 
   2   1  10      975.93      959.07     16.81 o 
   3   1  10     5251.31     5236.60     43.98 o 
   4   1  10      213.44      187.81     15.96 o 
   5   1  10     1640.76     1707.34     47.17 o 
   6   1  10     4981.70     5060.67     82.83 o 
   7   1  10     2086.01     2111.70     76.49 o 
   8   1  10       30.36       45.05     13.85 o 
   9   1  10      414.69      401.02     27.61 o 
  10   1  10     1879.88     1846.57     57.60 o 
  11   1  10      158.21      135.07     21.23 o 
  12   1  10     1255.73     1201.85     50.01 o 
  13   1  10     3489.46     3304.95     84.66 o 
  14   1  10      350.31      352.48     30.51 o 
  15   1  10      365.42      379.99     45.47 o 
  16   1  10       35.31       -4.41     13.70 o 
  17   1  10      121.36       99.30     14.03 o 
  18   1  10       56.29       88.50     15.33 o 
  19   1  10      547.06      522.36     36.64 o 
  20   1  10      436.21      434.17     35.15 o 
  21   1  10       23.15       -2.32     14.71 o 
  22   1  10       62.90       91.31     19.89 o 
  23   1  10       39.11       28.33     13.72 o 
  24   1  10      124.14      108.06     20.39 o 
  25   1  10       61.39       53.27     27.40 o 
 -25   2  10        8.26        4.90     11.84 o 
 -24   2  10        0.01       -6.43     15.02 o 
 -23   2  10      370.36      353.06     25.54 o 
 -22   2  10        0.68        6.49     10.99 o 
 -21   2  10       92.34       57.87     12.62 o 
 -20   2  10        0.45       14.10     10.52 o 
 -19   2  10      819.69      764.02     32.65 o 
 -18   2  10        5.80       28.68     10.86 o 
 -17   2  10     1141.58     1090.74     36.60 o 
 -16   2  10       66.44       58.99     11.41 o 
 -15   2  10      140.82      118.17     14.93 o 
 -14   2  10      312.09      298.26     18.40 o 
 -13   2  10     1229.29     1199.65     34.12 o 
 -12   2  10      431.56      422.18     20.15 o 
 -11   2  10     3201.29     3263.95     52.47 o 
 -10   2  10       14.59        5.37      7.27 o 
  -9   2  10      126.72      131.99     15.04 o 
  -8   2  10      880.22      951.74     40.81 o 
  -7   2  10      150.72      129.30     16.71 o 
  -6   2  10      268.56      251.19     21.50 o 
  -5   2  10     2289.04     2409.67     32.21 o 
  -4   2  10     5899.51     5725.26     47.94 o 
  -3   2  10      727.77      541.64     17.04 o 
  -2   2  10      354.59      309.74     15.97 o 
  -1   2  10     9649.98     9897.36     46.38 o 
   0   2  10      974.89     1033.00     15.29 o 
   1   2  10      126.44      126.34      7.35 o 
   2   2  10     1707.03     1777.06     29.71 o 
   3   2  10      371.43      321.26     11.48 o 
   4   2  10      239.80      291.52     11.16 o 
   5   2  10     3782.21     4140.79     45.61 o 
   6   2  10    12129.97    12774.49    132.91 o 
   7   2  10     9109.13     9276.96    145.22 o 
   8   2  10     8242.53     8207.32    140.85 o 
   9   2  10     3135.38     3266.12    100.35 o 
  10   2  10     1723.05     1591.93     54.32 o 
  11   2  10     1237.64     1309.61     50.99 o 
  12   2  10      167.38      246.87     37.24 o 
  13   2  10      366.48      328.17     40.47 o 
  14   2  10      986.52      956.23     68.03 o 
  15   2  10      563.67      495.39     45.70 o 
  16   2  10      140.12      163.27     20.23 o 
  17   2  10      190.09      215.35     23.09 o 
  18   2  10     1400.27     1503.57     49.39 o 
  19   2  10     2824.95     2878.98     69.41 o 
  20   2  10       89.24      127.92     18.42 o 
  21   2  10      110.58       90.59     18.02 o 
  22   2  10        2.06      -27.03     23.54 o 
  23   2  10        4.18        5.61     21.09 o 
  24   2  10        2.57       31.18     25.28 o 
 -24   3  10      286.57      300.80     38.57 o 
 -23   3  10        7.99       -1.62     11.00 o 
 -22   3  10      211.08      213.30     30.57 o 
 -21   3  10        6.20       12.21     10.20 o 
 -20   3  10      856.19      832.79     34.84 o 
 -19   3  10       64.64       87.89     13.93 o 
 -18   3  10      490.03      529.75     31.23 o 
 -17   3  10      566.39      586.78     27.35 o 
 -16   3  10      480.57      465.21     23.71 o 
 -15   3  10      393.57      377.42     26.80 o 
 -14   3  10     1688.48     1697.99     41.38 o 
 -13   3  10      338.33      293.41     17.85 o 
 -12   3  10       15.55       12.87      9.07 o 
 -11   3  10       13.91       44.03      9.54 o 
 -10   3  10     3087.01     3170.70     57.34 o 
  -9   3  10     4078.21     4157.86     89.82 o 
  -8   3  10      988.49      931.92     42.47 o 
  -7   3  10       98.60      124.08     17.00 o 
  -6   3  10      421.16      462.21     17.73 o 
  -5   3  10      130.83      131.57     11.02 o 
  -4   3  10     1466.86     1411.34     25.07 o 
  -3   3  10     4456.87     4442.39     44.08 o 
  -2   3  10      719.26      794.60     18.64 o 
  -1   3  10     2369.67     2297.13     29.80 o 
   0   3  10     4141.88     4162.52     32.04 o 
   1   3  10     5934.88     6237.67     39.91 o 
   2   3  10     8706.53     8462.46     63.81 o 
   3   3  10     2107.36     2116.00     32.97 o 
   4   3  10       32.65       19.58      5.67 o 
   5   3  10      450.72      351.21     17.30 o 
   6   3  10      351.96      334.21     17.09 o 
   7   3  10      251.06      249.12     17.48 o 
   8   3  10      537.63      527.67     30.16 o 
   9   3  10      589.55      625.72     27.35 o 
  10   3  10        6.17        7.74     15.97 o 
  11   3  10      128.45      130.66     28.11 o 
  12   3  10      812.49      749.63     58.46 o 
  13   3  10     5646.18     5694.06    160.64 o 
  14   3  10      871.60      939.00     91.69 o 
  15   3  10        8.89       18.21      9.82 o 
  16   3  10       26.73        8.92     15.25 o 
  17   3  10      261.51      223.68     29.19 o 
  18   3  10       26.14       46.97     19.14 o 
  19   3  10      420.36      400.25     38.00 o 
  20   3  10     1079.47     1136.42    107.35 o 
  21   3  10      172.23      175.06     28.10 o 
  22   3  10       46.71       37.36     28.24 o 
  23   3  10       37.37       42.81     24.13 o 
  24   3  10      159.46      285.70     51.81 o 
 -23   4  10        1.72        1.88     26.48 o 
 -22   4  10       14.72       -1.25     56.73 o 
 -21   4  10       10.32        6.22     17.57 o 
 -20   4  10        0.04       17.53     42.77 o 
 -19   4  10       11.11       42.82     19.34 o 
 -18   4  10       32.87       45.34     19.56 o 
 -17   4  10      111.27      106.13     19.72 o 
 -16   4  10      103.34       95.06     14.48 o 
 -15   4  10       32.91        6.48      9.17 o 
 -14   4  10      539.07      532.29     27.12 o 
 -13   4  10      411.93      392.22     22.88 o 
 -12   4  10      906.11      961.68     49.93 o 
 -11   4  10      160.52      137.57     20.65 o 
 -10   4  10      263.34      229.90     14.12 o 
  -9   4  10       31.81       11.00      9.28 o 
  -8   4  10        7.72       12.49      5.29 o 
  -7   4  10       38.05       60.61     15.00 o 
  -6   4  10      136.00      150.58     26.83 o 
  -5   4  10       46.73       43.66     16.05 o 
  -4   4  10        0.17        1.45      4.18 o 
  -3   4  10     1109.55     1011.98     39.48 o 
  -2   4  10       26.20       37.73      6.89 o 
  -1   4  10        0.24        0.90      6.29 o 
   0   4  10      210.03      165.13     10.15 o 
   1   4  10     2381.19     2406.91     28.81 o 
   2   4  10     1070.79     1157.23     20.45 o 
   3   4  10      121.52      113.17     11.51 o 
   4   4  10     1042.87     1106.33     30.79 o 
   5   4  10     2045.08     2079.33     70.44 o 
   6   4  10        0.36        7.57     10.56 o 
   7   4  10        9.69        2.62      6.31 o 
   8   4  10      186.43      156.94     27.13 o 
   9   4  10        3.53        2.45      5.08 o 
  10   4  10      205.76      186.78     13.91 o 
  11   4  10     1832.43     1892.01     91.51 o 
  12   4  10       41.30       42.98     12.75 o 
  13   4  10       31.45      -12.50     19.20 o 
  14   4  10       56.28       35.91     18.78 o 
  15   4  10      183.52      153.71     50.13 o 
  16   4  10        2.27        8.74     24.30 o 
  17   4  10     1060.54     1049.20     71.31 o 
  18   4  10      172.23      155.51     26.49 o 
  19   4  10       58.93       50.38     25.30 o 
  20   4  10       35.20       32.79     40.06 o 
  21   4  10       19.49       42.54     19.05 o 
  22   4  10        0.32      -28.59     24.51 o 
 -21   5  10        1.67       -7.75     26.62 o 
 -20   5  10       30.83       24.44     18.47 o 
 -19   5  10      107.71       57.21     23.42 o 
 -18   5  10      173.72      239.57     32.19 o 
 -17   5  10      122.86      147.21     25.34 o 
 -16   5  10        0.12       -0.04     18.98 o 
 -15   5  10       35.53       47.72     54.18 o 
 -14   5  10       38.07        7.99     14.94 o 
 -13   5  10        0.54       18.69     25.61 o 
 -12   5  10      333.86      399.54     34.02 o 
 -11   5  10      849.61      896.55     49.07 o 
 -10   5  10        1.20        4.91     29.52 o 
  -9   5  10      534.95      524.21     93.73 o 
  -8   5  10       70.84       68.81     17.66 o 
  -7   5  10     4095.03     3788.21    122.78 o 
  -6   5  10       41.83       77.99     21.50 o 
  -5   5  10        1.73       11.50     14.67 o 
  -4   5  10      796.06      753.79     51.19 o 
  -3   5  10      481.62      446.45     23.43 o 
  -2   5  10      260.51      268.45     15.66 o 
  -1   5  10     1127.26     1135.71     29.62 o 
   0   5  10      833.16      819.87     25.58 o 
   1   5  10      638.68      553.11     15.87 o 
   2   5  10      102.41      105.47      7.44 o 
   3   5  10     1710.56     1676.47     31.44 o 
   4   5  10      265.74      267.38     14.78 o 
   5   5  10      284.03      285.89     26.23 o 
   6   5  10     1457.27     1329.44     49.80 o 
   7   5  10        4.90       32.94     19.90 o 
   8   5  10      340.90      307.69     37.51 o 
   9   5  10      283.57      316.48     39.60 o 
  10   5  10      648.04      611.72     53.30 o 
  11   5  10      115.03       88.06     26.03 o 
  12   5  10       30.98       36.24     23.73 o 
  13   5  10        0.73       24.70     19.97 o 
  14   5  10      253.11      257.78     51.86 o 
  15   5  10        0.10       15.79     14.71 o 
  16   5  10       65.49      105.60     23.23 o 
  17   5  10      223.44      224.22     29.52 o 
  18   5  10      420.13      361.22     37.28 o 
  19   5  10       34.33       48.75     47.61 o 
  20   5  10       39.17       55.31     19.39 o 
  21   5  10        0.32       13.07     18.90 o 
 -19   6  10       22.62       24.23     17.31 o 
 -18   6  10       45.41       21.14     17.81 o 
 -17   6  10      117.13      126.13     24.93 o 
 -16   6  10        3.06        8.73     17.62 o 
 -15   6  10       22.77       40.15     18.66 o 
 -14   6  10       62.68       89.70     29.48 o 
 -13   6  10        5.90       11.21     21.04 o 
 -12   6  10       89.48       69.83     18.06 o 
 -11   6  10       24.11       18.16     13.47 o 
 -10   6  10      298.44      313.42     30.75 o 
  -9   6  10       60.95       43.07     21.09 o 
  -8   6  10        0.16       60.50     25.16 o 
  -7   6  10      126.28      133.29     28.05 o 
  -6   6  10       21.63        0.27     15.72 o 
  -5   6  10     1175.87     1137.72     47.70 o 
  -4   6  10        3.39        6.97      9.47 o 
  -3   6  10        6.28       34.34     10.54 o 
  -2   6  10      219.20      228.60     16.11 o 
  -1   6  10      721.12      739.30     26.30 o 
   0   6  10        4.83       11.24      8.97 o 
   1   6  10       22.62       16.24     10.37 o 
   2   6  10      301.05      239.41     14.69 o 
   3   6  10      131.31      147.83     19.19 o 
   4   6  10      215.16      223.26     26.98 o 
   5   6  10        0.33       32.02     13.09 o 
   6   6  10        7.50       23.23     18.40 o 
   7   6  10      204.77      223.47     35.86 o 
   8   6  10        5.45      -21.98     18.17 o 
   9   6  10        0.09      -26.91     20.77 o 
  10   6  10        0.40       15.64     18.20 o 
  11   6  10      322.89      350.31     44.72 o 
  12   6  10      266.16      291.97     31.24 o 
  13   6  10        1.98       14.54     13.98 o 
  14   6  10      217.31      265.57     65.07 o 
  15   6  10        7.44       33.18     16.41 o 
  16   6  10      842.66      933.46     97.98 o 
  17   6  10        4.25       16.76     32.39 o 
  18   6  10       55.11       84.56     22.82 o 
  19   6  10       15.47       84.99     43.04 o 
 -16   7  10       58.72       61.10     24.47 o 
 -15   7  10       77.22      128.10     24.80 o 
 -14   7  10      147.80      211.53     66.93 o 
 -13   7  10        0.35       -8.08     18.09 o 
 -12   7  10       42.90       33.74     19.09 o 
 -11   7  10      577.66      456.27     39.17 o 
 -10   7  10      364.94      287.99     42.53 o 
  -9   7  10        3.38        3.21     16.47 o 
  -8   7  10        6.53       25.56     22.08 o 
  -7   7  10      680.24      678.14     41.58 o 
  -6   7  10        2.68        1.87     10.46 o 
  -5   7  10      319.68      302.61     23.41 o 
  -4   7  10      256.13      264.82     21.24 o 
  -3   7  10      341.95      337.95     23.73 o 
  -2   7  10       19.00       28.26      8.91 o 
  -1   7  10        0.36       -1.31      7.99 o 
   0   7  10       49.70       24.64      8.92 o 
   1   7  10      294.76      303.02     24.47 o 
   2   7  10       86.75       63.28     12.95 o 
   3   7  10       23.69       42.81     15.04 o 
   4   7  10      203.09      192.76     23.76 o 
   5   7  10      235.34      252.43     26.75 o 
   6   7  10      179.83      184.15     23.30 o 
   7   7  10       58.67       69.22     17.93 o 
   8   7  10       19.64       16.87     17.18 o 
   9   7  10        0.01        6.80     13.23 o 
  10   7  10       38.23       44.74     16.66 o 
  11   7  10       86.92      106.51     21.65 o 
  12   7  10        9.13       18.75     17.74 o 
  13   7  10        0.59        5.83     13.05 o 
  14   7  10       12.87       26.63     17.09 o 
  15   7  10       25.84       -8.72     15.06 o 
  16   7  10        0.02       -2.91     15.36 o 
 -12   8  10       18.98       54.33     26.33 o 
 -11   8  10        2.17       25.54     23.71 o 
 -10   8  10       17.61       34.71     21.14 o 
  -9   8  10        3.36       -8.32     22.90 o 
  -8   8  10       40.94       44.65     12.65 o 
  -7   8  10       14.32       26.45     12.25 o 
  -6   8  10       12.91       38.79     13.83 o 
  -5   8  10       28.63       21.43      9.97 o 
  -4   8  10        4.42       -0.53     20.22 o 
  -3   8  10       41.79       31.17     13.62 o 
  -2   8  10       18.17       46.66     16.92 o 
  -1   8  10      114.87       78.73     14.91 o 
   0   8  10       26.01       37.51     12.52 o 
   1   8  10       34.69       22.32     12.57 o 
   2   8  10       22.45        6.74     12.67 o 
   3   8  10       55.32       46.84     16.38 o 
   4   8  10      106.20      121.96     20.96 o 
   5   8  10        3.26      -12.10     12.57 o 
   6   8  10        1.42       26.62     12.20 o 
   7   8  10        9.38       13.77     11.08 o 
   8   8  10        0.03       13.25     11.85 o 
   9   8  10        2.68       14.75     48.64 o 
  10   8  10       37.25       12.77     20.57 o 
  11   8  10       51.76       31.52     28.46 o 
  -2   9  10       29.57       51.92     18.11 o 
  -1   9  10        0.20        2.60     19.66 o 
   0   9  10        1.63       21.70     16.99 o 
   1   9  10        3.59       24.61     20.55 o 
   2   9  10       15.81       -8.90     20.96 o 
 -25   0  11      210.08      285.72     35.82 o 
 -23   0  11      616.69      516.95     43.85 o 
 -21   0  11      202.24      190.70     27.54 o 
 -19   0  11      314.44      296.18     30.46 o 
 -17   0  11       24.38       24.35     14.33 o 
 -15   0  11     2930.66     2894.51     80.09 o 
 -13   0  11     5199.54     5332.92    126.20 o 
 -11   0  11      109.90      105.44     30.75 o 
  -9   0  11      430.51      365.30     25.87 o 
  -7   0  11      452.08      543.31     42.36 o 
  -5   0  11      327.86      292.25     30.06 o 
  -3   0  11    25076.40    25406.55    239.02 o 
  -1   0  11     2583.04     2600.19     75.76 o 
   1   0  11      166.28      214.15     24.16 o 
   3   0  11      313.90      445.49     34.96 o 
   5   0  11     7297.51     7591.88    142.48 o 
   7   0  11       24.98        0.86     14.98 o 
   9   0  11    13143.97    13706.19    216.48 o 
  11   0  11     1818.15     1854.53     86.06 o 
  13   0  11      204.74      196.35     33.29 o 
  15   0  11      502.43      526.82     53.29 o 
  17   0  11    11275.63    10642.74    161.60 o 
  19   0  11      832.35      677.01     59.53 o 
  21   0  11       19.19       47.80     25.20 o 
  23   0  11       59.22       50.33     25.47 o 
  25   0  11      623.54      598.55     64.79 o 
 -25   1  11       39.01       98.47     17.53 o 
 -24   1  11      113.66      124.16     17.16 o 
 -23   1  11       32.65       21.08     11.91 o 
 -22   1  11        2.73       -9.19     10.93 o 
 -21   1  11      162.96      217.26     20.72 o 
 -20   1  11     1192.25     1228.61     42.39 o 
 -19   1  11       28.29       19.84      9.86 o 
 -18   1  11      112.60       73.84     12.43 o 
 -17   1  11        4.51        3.70      8.73 o 
 -16   1  11     1420.61     1389.94     40.77 o 
 -15   1  11      192.19      218.15     23.67 o 
 -14   1  11     1385.49     1341.93     37.93 o 
 -13   1  11        8.81        8.11      7.87 o 
 -12   1  11      151.08      154.22     13.81 o 
 -11   1  11     2023.95     1987.45     42.34 o 
 -10   1  11     1134.40     1143.75     31.51 o 
  -9   1  11     6747.05     6897.40     74.13 o 
  -8   1  11      180.43      185.65     12.96 o 
  -7   1  11     3763.97     3863.02     63.23 o 
  -6   1  11     3232.69     3169.50     68.25 o 
  -5   1  11     1375.66     1424.91     64.72 o 
  -4   1  11     1488.81     1530.47     38.05 o 
  -3   1  11       17.89       24.05      7.27 o 
  -2   1  11      285.63      279.74     10.28 o 
  -1   1  11     3830.36     3937.02     53.47 o 
   0   1  11     2393.85     2154.98     41.27 o 
   1   1  11     8504.27     8426.82    159.89 o 
   2   1  11     3745.97     3948.30     41.61 o 
   3   1  11     5615.12     5194.47     49.05 o 
   4   1  11      449.68      369.42     28.65 o 
   5   1  11     2460.27     2451.45     66.04 o 
   6   1  11     4798.92     4813.11     83.54 o 
   7   1  11      539.19      621.64     31.98 o 
   8   1  11      435.49      359.80     26.35 o 
   9   1  11      495.68      530.17     52.64 o 
  10   1  11        1.02       15.13     11.28 o 
  11   1  11    10243.89     9784.21    138.57 o 
  12   1  11      352.70      318.82     28.31 o 
  13   1  11       32.42       44.56     14.44 o 
  14   1  11       66.87       63.75     17.47 o 
  15   1  11      368.96      409.33     34.17 o 
  16   1  11      314.83      323.76     43.59 o 
  17   1  11        5.10       22.89     16.01 o 
  18   1  11        4.23       -9.77     11.39 o 
  19   1  11        9.17        6.80     19.46 o 
  20   1  11      415.08      434.25     35.15 o 
  21   1  11       99.29      111.56     21.40 o 
  22   1  11       22.34       18.20     13.53 o 
  23   1  11      463.92      511.35     40.24 o 
  24   1  11       14.23       -1.66     13.85 o 
 -24   2  11      136.37      157.32     18.56 o 
 -23   2  11       21.38       17.14     11.12 o 
 -22   2  11      216.28      233.26     22.75 o 
 -21   2  11       20.12       13.07     10.10 o 
 -20   2  11      260.40      294.81     22.43 o 
 -19   2  11      136.21      123.32     15.87 o 
 -18   2  11      354.30      362.64     23.24 o 
 -17   2  11      153.02      143.92     15.87 o 
 -16   2  11      147.97      140.58     15.13 o 
 -15   2  11      203.67      191.04     16.65 o 
 -14   2  11     3194.20     3375.56     59.44 o 
 -13   2  11        0.60        7.32      7.97 o 
 -12   2  11      253.53      262.00     17.03 o 
 -11   2  11      566.40      692.29     25.73 o 
 -10   2  11     6591.02     6642.36     81.38 o 
  -9   2  11      377.23      324.07     23.01 o 
  -8   2  11        0.97       -8.88     10.30 o 
  -7   2  11      458.94      477.16     29.98 o 
  -6   2  11      439.50      505.82     16.17 o 
  -5   2  11      849.15      861.36     21.40 o 
  -4   2  11      450.91      640.04     17.09 o 
  -3   2  11      562.32      666.69     17.98 o 
  -2   2  11     6337.22     6358.34     67.69 o 
  -1   2  11     9810.14    10318.59     60.07 o 
   0   2  11     5340.09     5520.38     37.76 o 
   1   2  11       45.04       39.12      4.68 o 
   2   2  11       57.50       48.00      7.04 o 
   3   2  11     3567.48     3594.00     37.43 o 
   4   2  11      434.46      455.15     15.61 o 
   5   2  11        4.18        6.98      4.85 o 
   6   2  11      791.32      757.16     34.72 o 
   7   2  11     1783.86     1707.23     52.39 o 
   8   2  11     2282.13     2503.40     65.00 o 
   9   2  11      805.36      794.35     38.77 o 
  10   2  11     1343.29     1211.33     48.97 o 
  11   2  11       29.03       68.73     16.65 o 
  12   2  11     1532.12     1459.85    110.80 o 
  13   2  11        8.86       16.13     18.69 o 
  14   2  11     1806.83     1844.48     95.72 o 
  15   2  11      218.94      248.24     40.14 o 
  16   2  11      224.33      204.09     22.31 o 
  17   2  11     1155.19     1068.45     41.29 o 
  18   2  11      614.93      594.54     35.07 o 
  19   2  11      127.15      112.29     17.15 o 
  20   2  11        0.38       -4.68     10.06 o 
  21   2  11       11.86       14.53     12.91 o 
  22   2  11       26.39      -10.62     23.54 o 
  23   2  11        9.21      -36.32     24.43 o 
  24   2  11       12.69       -1.40     25.30 o 
 -23   3  11      302.01      391.42     26.87 o 
 -22   3  11        4.82       -4.33     10.43 o 
 -21   3  11        1.23      -13.12     11.32 o 
 -20   3  11       22.12       17.35     10.50 o 
 -19   3  11      727.21      799.39     33.68 o 
 -18   3  11       32.24       28.97     11.28 o 
 -17   3  11        0.00        7.18      9.99 o 
 -16   3  11      136.43      107.10     13.03 o 
 -15   3  11        3.60        2.40      8.51 o 
 -14   3  11       52.89       61.67     10.59 o 
 -13   3  11       63.13       72.39     12.85 o 
 -12   3  11      993.97      906.44     33.99 o 
 -11   3  11      804.17      733.89     41.68 o 
 -10   3  11        9.54       21.51     14.32 o 
  -9   3  11      388.90      377.13     29.60 o 
  -8   3  11     3138.56     2973.59    110.19 o 
  -7   3  11      748.55      766.78     25.11 o 
  -6   3  11     1276.55     1275.66     33.61 o 
  -5   3  11     2637.14     2634.98     37.78 o 
  -4   3  11     2330.71     2343.55     35.05 o 
  -3   3  11     1659.48     1713.48     27.93 o 
  -2   3  11      408.43      398.31     14.17 o 
  -1   3  11      703.13      797.49     15.42 o 
   0   3  11     1248.39     1186.31     19.10 o 
   1   3  11     2863.23     2476.90     26.17 o 
   2   3  11     2938.81     2854.09     33.99 o 
   3   3  11      813.97      877.63     22.53 o 
   4   3  11     1211.00     1184.82     26.56 o 
   5   3  11       58.68       71.78      9.48 o 
   6   3  11     2220.99     2274.88     44.12 o 
   7   3  11     1008.53     1022.84     30.88 o 
   8   3  11       41.85       48.75     10.22 o 
   9   3  11      295.13      274.26     29.92 o 
  10   3  11      215.60      175.85     31.71 o 
  11   3  11        1.26       27.51     21.01 o 
  12   3  11      120.84       78.39     22.44 o 
  13   3  11      574.34      568.57     53.72 o 
  14   3  11        1.37       19.81     21.91 o 
  15   3  11      139.91      107.19     42.66 o 
  16   3  11        8.80      -16.41     10.94 o 
  17   3  11       61.96       24.39     20.05 o 
  18   3  11      345.46      360.31     40.41 o 
  19   3  11       38.14       34.66     29.66 o 
  20   3  11       35.34       40.66     59.50 o 
  21   3  11       93.64      159.39     28.16 o 
  22   3  11       23.05       70.13     31.33 o 
  23   3  11       31.57       51.66     32.89 o 
 -22   4  11      108.04      131.38     34.62 o 
 -21   4  11       12.10       38.70     18.87 o 
 -20   4  11      473.22      475.83     43.90 o 
 -19   4  11       52.81       45.04     18.42 o 
 -18   4  11      191.85      232.87     34.54 o 
 -17   4  11      124.48      166.70     26.89 o 
 -16   4  11       38.37       40.29      9.81 o 
 -15   4  11       15.57       16.85     11.62 o 
 -14   4  11     1327.06     1310.59     42.24 o 
 -13   4  11     2722.50     2877.78     90.80 o 
 -12   4  11      257.68      274.39     55.57 o 
 -11   4  11       96.70      118.25     20.72 o 
 -10   4  11       11.26       17.57     12.73 o 
  -9   4  11      337.83      255.60     13.99 o 
  -8   4  11       17.44       22.85      9.23 o 
  -7   4  11     1114.62      858.29    128.18 o 
  -6   4  11      516.88      517.95     44.46 o 
  -5   4  11      229.13      219.48     30.33 o 
  -4   4  11        4.73        2.53      5.37 o 
  -3   4  11      572.82      562.16     17.94 o 
  -2   4  11     2232.47     2225.23     39.04 o 
  -1   4  11      738.08      697.19     22.02 o 
   0   4  11      499.53      429.21     13.88 o 
   1   4  11      539.46      500.71     15.24 o 
   2   4  11     1871.16     1898.52     29.23 o 
   3   4  11        6.80        8.63      5.61 o 
   4   4  11     1053.58     1087.21     29.63 o 
   5   4  11      108.34      100.47     12.94 o 
   6   4  11      471.68      523.37     25.24 o 
   7   4  11     5531.53     5603.02     79.08 o 
   8   4  11      332.83      333.93     23.75 o 
   9   4  11      256.71      288.42     18.47 o 
  10   4  11        3.17       15.91     16.33 o 
  11   4  11      666.33      721.73     59.37 o 
  12   4  11      134.76      140.09     31.11 o 
  13   4  11        3.47      -25.17     22.05 o 
  14   4  11     1117.70     1082.44     75.66 o 
  15   4  11       25.66       10.82     19.07 o 
  16   4  11      836.43      856.18     52.04 o 
  17   4  11      212.06      204.39     27.16 o 
  18   4  11       11.92        7.74     36.29 o 
  19   4  11       61.54       55.08     21.88 o 
  20   4  11        3.64       -0.62     16.02 o 
  21   4  11       92.18       91.30     43.47 o 
  22   4  11       22.54        9.55     26.82 o 
 -21   5  11       37.66       97.32     26.23 o 
 -20   5  11      185.68      257.05     35.65 o 
 -19   5  11       52.85       81.30     55.68 o 
 -18   5  11        1.41       18.98     16.48 o 
 -17   5  11       18.25       33.01     17.61 o 
 -16   5  11      484.44      480.54     42.21 o 
 -15   5  11       29.35       36.69     16.75 o 
 -14   5  11      230.40      196.08     39.08 o 
 -13   5  11       14.27        2.48     27.43 o 
 -12   5  11      167.04      146.77     24.47 o 
 -11   5  11     1671.48     1688.98     67.69 o 
 -10   5  11       24.82       38.39     42.23 o 
  -9   5  11      122.20      119.44     38.81 o 
  -8   5  11     1366.48     1415.58     79.82 o 
  -7   5  11     1408.89     1443.02     78.00 o 
  -6   5  11      466.37      500.65     46.10 o 
  -5   5  11      114.46       76.14     21.16 o 
  -4   5  11      770.70      724.27     29.97 o 
  -3   5  11        1.97        2.96      3.11 o 
  -2   5  11     1123.73     1006.95     39.42 o 
  -1   5  11     1106.99      991.50     28.35 o 
   0   5  11      151.74      132.91     13.26 o 
   1   5  11     1764.71     1755.80     31.84 o 
   2   5  11      298.04      282.18     11.17 o 
   3   5  11      113.00       89.26      8.54 o 
   4   5  11      470.04      473.57     17.73 o 
   5   5  11      267.43      283.49     37.40 o 
   6   5  11      149.65      143.23     30.54 o 
   7   5  11       41.00       12.00     14.97 o 
   8   5  11       58.20      104.52     28.03 o 
   9   5  11     1625.17     1678.56     87.16 o 
  10   5  11      742.85      792.07     62.61 o 
  11   5  11      500.32      494.04     50.76 o 
  12   5  11      105.06      119.91     31.09 o 
  13   5  11      220.63      262.71     38.40 o 
  14   5  11      393.07      442.76     51.56 o 
  15   5  11       91.77       70.41     18.14 o 
  16   5  11       37.76       11.27     20.76 o 
  17   5  11       10.27        9.90     14.70 o 
  18   5  11      140.93       96.84     21.04 o 
  19   5  11        0.15       42.76     19.70 o 
  20   5  11       30.80       18.38     18.34 o 
 -18   6  11      143.68      172.41     29.98 o 
 -17   6  11       29.50       30.21     27.96 o 
 -16   6  11       19.16        6.11     17.01 o 
 -15   6  11      194.08      193.61     31.83 o 
 -14   6  11       39.05       42.97     17.67 o 
 -13   6  11      119.55       71.01     20.31 o 
 -12   6  11      331.71      324.72     32.89 o 
 -11   6  11      151.02      133.70     23.36 o 
 -10   6  11        4.49       16.17     14.25 o 
  -9   6  11      316.09      315.20     43.34 o 
  -8   6  11       50.62       64.73     23.07 o 
  -7   6  11       69.89       71.31     22.96 o 
  -6   6  11       31.66       58.03     21.55 o 
  -5   6  11        0.77       13.92     11.92 o 
  -4   6  11      864.51      911.28     36.26 o 
  -3   6  11     1318.86     1307.44     41.86 o 
  -2   6  11      143.78      187.76     14.76 o 
  -1   6  11        9.46        5.65     10.28 o 
   0   6  11        0.89       -7.65      7.58 o 
   1   6  11       26.30       27.88     10.26 o 
   2   6  11      137.57      142.49     12.26 o 
   3   6  11      409.54      419.06     30.66 o 
   4   6  11      387.64      331.27     27.52 o 
   5   6  11      121.43      111.86     22.19 o 
   6   6  11       57.57       91.94     25.80 o 
   7   6  11        3.14        1.68     16.57 o 
   8   6  11      192.58      170.35     31.36 o 
   9   6  11        7.70       -7.26     18.89 o 
  10   6  11       58.27       47.88     22.62 o 
  11   6  11      233.28      188.31     36.21 o 
  12   6  11        9.35       40.45     23.20 o 
  13   6  11      129.86       87.47     19.42 o 
  14   6  11       11.13       17.08     16.98 o 
  15   6  11       71.69       97.00     22.82 o 
  16   6  11       46.25       42.37     18.68 o 
  17   6  11       18.81       57.24     19.76 o 
  18   6  11       27.00        8.40     15.16 o 
 -15   7  11       30.08      115.53     52.55 o 
 -14   7  11        0.23       -2.60     32.33 o 
 -13   7  11      186.55      247.19     31.75 o 
 -12   7  11       36.05       52.08     18.37 o 
 -11   7  11       15.11       58.18     30.06 o 
 -10   7  11        0.31       24.82     19.13 o 
  -9   7  11      532.27      476.64     54.40 o 
  -8   7  11      146.36       92.16     26.58 o 
  -7   7  11      165.77      149.73     22.78 o 
  -6   7  11       21.23        8.96     10.60 o 
  -5   7  11       19.91       14.94     10.59 o 
  -4   7  11        1.42        0.97      9.31 o 
  -3   7  11       17.04       23.25     10.01 o 
  -2   7  11      143.19      144.67     16.93 o 
  -1   7  11        1.55        0.45      8.73 o 
   0   7  11        9.49       37.79     11.80 o 
   1   7  11       94.47       94.39     21.56 o 
   2   7  11        4.10       10.67     13.10 o 
   3   7  11        1.96       17.44     14.36 o 
   4   7  11       14.72       13.92     13.30 o 
   5   7  11       10.30       24.11     14.28 o 
   6   7  11        7.52        8.87     12.29 o 
   7   7  11       35.67       12.47     12.82 o 
   8   7  11      224.52      179.71     33.75 o 
   9   7  11       22.33      -26.74     22.43 o 
  10   7  11       70.68       53.32     23.46 o 
  11   7  11       74.56      163.89     26.23 o 
  12   7  11       99.02      125.36     23.88 o 
  13   7  11      256.15      304.95     34.78 o 
  14   7  11       27.92       16.33     17.41 o 
  15   7  11       33.28       35.12     22.79 o 
 -11   8  11        1.11        7.51     19.05 o 
 -10   8  11       10.12        5.75     18.56 o 
  -9   8  11        1.78        8.24     27.41 o 
  -8   8  11       66.25       97.73     16.90 o 
  -7   8  11        0.10       20.46     11.43 o 
  -6   8  11        8.83       49.43     14.11 o 
  -5   8  11       14.03       -1.26     20.95 o 
  -4   8  11       14.11        6.25     13.88 o 
  -3   8  11       75.48      101.18     19.95 o 
  -2   8  11        0.56      -10.96     14.56 o 
  -1   8  11       24.26       20.74     12.18 o 
   0   8  11       31.39       36.95     12.97 o 
   1   8  11       57.99       44.62     17.69 o 
   2   8  11       16.15        1.30     12.94 o 
   3   8  11       61.45       86.37     20.47 o 
   4   8  11      177.62      200.24     26.00 o 
   5   8  11        6.99       45.52     17.30 o 
   6   8  11        4.25        5.25     13.80 o 
   7   8  11       96.76      126.05     19.26 o 
   8   8  11        8.80        8.34     12.00 o 
   9   8  11      114.72      137.24     21.28 o 
  10   8  11      167.62      216.76     43.30 o 
  11   8  11       12.65        1.60     22.12 o 
 -24   0  12        8.79        0.92     16.14 o 
 -22   0  12      233.87      340.08     35.77 o 
 -20   0  12     1110.14     1087.98     57.20 o 
 -18   0  12      281.15      207.09     33.24 o 
 -16   0  12     1433.16     1439.65     59.67 o 
 -14   0  12     1421.28     1271.04     53.48 o 
 -12   0  12     2877.91     2784.67     76.00 o 
 -10   0  12     2877.83     2963.31     72.85 o 
  -8   0  12      794.03      785.95     52.96 o 
  -6   0  12     1990.50     2046.52     80.65 o 
  -4   0  12      398.48      474.24     26.54 o 
  -2   0  12     5394.38     5716.51    117.35 o 
   0   0  12     1049.29     1042.59     51.13 o 
   2   0  12      265.58      235.69     27.11 o 
   4   0  12     1283.67     1379.07     62.47 o 
   6   0  12      441.39      437.70     38.42 o 
   8   0  12    10712.60    11984.43    201.36 o 
  10   0  12     5819.54     5637.89    147.05 o 
  12   0  12     1123.04     1054.17     69.00 o 
  14   0  12       61.66       52.98     22.54 o 
  16   0  12      265.63      277.82     44.79 o 
  18   0  12     1251.88     1098.84     65.75 o 
  20   0  12      112.60      141.46     31.71 o 
  22   0  12        0.34      -11.05     20.90 o 
  24   0  12        2.04       17.66     21.47 o 
 -24   1  12        0.01       11.79     12.41 o 
 -23   1  12       30.12       12.19     15.59 o 
 -22   1  12       72.82       61.35     15.47 o 
 -21   1  12      278.23      298.81     23.12 o 
 -20   1  12        3.01        2.93     22.20 o 
 -19   1  12       63.32       42.45     11.85 o 
 -18   1  12      503.19      455.44     25.73 o 
 -17   1  12      442.93      418.58     26.79 o 
 -16   1  12     1213.15     1260.23     39.65 o 
 -15   1  12      129.95      162.58     15.61 o 
 -14   1  12     2144.95     2225.94     49.34 o 
 -13   1  12      126.20      173.53     22.17 o 
 -12   1  12      162.94      187.68     15.41 o 
 -11   1  12      614.11      629.43     25.10 o 
 -10   1  12       30.21       17.70      8.49 o 
  -9   1  12     2142.53     2227.36     43.78 o 
  -8   1  12      197.47      210.82     17.76 o 
  -7   1  12      310.82      290.85     52.58 o 
  -6   1  12     3394.45     3199.90    100.77 o 
  -5   1  12      684.26      623.06     38.94 o 
  -4   1  12       22.84       12.99      4.34 o 
  -3   1  12       21.01       29.51      5.60 o 
  -2   1  12      518.18      522.51     21.71 o 
  -1   1  12       14.64       20.77      4.65 o 
   0   1  12      295.61      305.76     16.53 o 
   1   1  12     4394.72     4211.82     57.56 o 
   2   1  12     1859.28     1930.61     49.89 o 
   3   1  12     5810.65     6178.40     53.98 o 
   4   1  12      693.76      587.34     29.49 o 
   5   1  12        0.26      -14.07     11.02 o 
   6   1  12      489.81      544.49     29.98 o 
   7   1  12      259.58      266.03     32.68 o 
   8   1  12      366.60      422.89     55.30 o 
   9   1  12      248.58      230.17     23.03 o 
  10   1  12      324.15      318.20     27.45 o 
  11   1  12      934.93      875.29     43.45 o 
  12   1  12       68.65       86.42     18.06 o 
  13   1  12      355.48      336.80     29.34 o 
  14   1  12     1842.72     1883.97     68.28 o 
  15   1  12     1287.02     1369.95     77.90 o 
  16   1  12      137.40      131.03     26.05 o 
  17   1  12       71.31      119.16     33.25 o 
  18   1  12      260.63      197.31     20.96 o 
  19   1  12        0.80      -16.99     12.21 o 
  20   1  12       78.59      107.99     17.80 o 
  21   1  12       82.55       68.91     22.68 o 
  22   1  12      573.77      497.42     39.48 o 
  23   1  12      130.38      175.05     25.99 o 
  24   1  12      414.63      413.07     37.03 o 
 -24   2  12      201.62      225.92     26.37 o 
 -23   2  12       33.43       28.86     12.08 o 
 -22   2  12      458.06      406.06     27.13 o 
 -21   2  12        0.19       15.27     15.00 o 
 -20   2  12        4.59       27.75     11.43 o 
 -19   2  12       19.86       28.52     11.10 o 
 -18   2  12       31.62       39.44     11.16 o 
 -17   2  12        9.99        2.92      9.89 o 
 -16   2  12        5.92        7.08     10.17 o 
 -15   2  12     2148.34     2264.08     52.43 o 
 -14   2  12       50.83       69.53     11.86 o 
 -13   2  12      916.60      922.96     31.54 o 
 -12   2  12      390.47      386.49     20.67 o 
 -11   2  12     3467.46     3406.09     56.49 o 
 -10   2  12      243.99      271.32     20.79 o 
  -9   2  12      460.50      437.74     36.18 o 
  -8   2  12      526.25      558.70     33.90 o 
  -7   2  12      163.12      133.45     24.00 o 
  -6   2  12       70.53       97.19      9.49 o 
  -5   2  12     4730.58     4710.91     47.97 o 
  -4   2  12      754.89      725.17     18.76 o 
  -3   2  12      938.70      878.68     20.87 o 
  -2   2  12     1234.49     1312.56     25.05 o 
  -1   2  12     1796.90     1967.35     26.91 o 
   0   2  12      154.91      194.92      8.25 o 
   1   2  12        9.93       44.96      5.89 o 
   2   2  12       21.86       42.20      7.93 o 
   3   2  12       64.06       95.98      9.41 o 
   4   2  12     3531.40     3713.58     50.43 o 
   5   2  12      215.35      231.41     16.36 o 
   6   2  12      737.15      722.94     24.64 o 
   7   2  12     9908.03    10034.95    129.26 o 
   8   2  12       23.86       22.07     20.43 o 
   9   2  12     1081.92      992.98     44.03 o 
  10   2  12       34.46        2.10     15.65 o 
  11   2  12      585.01      557.71     35.29 o 
  12   2  12     1100.08     1031.64     48.62 o 
  13   2  12       15.33        9.04     14.38 o 
  14   2  12      470.44      417.33     47.70 o 
  15   2  12     1268.98     1187.56     79.82 o 
  16   2  12       26.78        4.04     22.36 o 
  17   2  12       23.67       11.12     11.60 o 
  18   2  12      150.90      142.41     23.74 o 
  19   2  12       35.33       30.13     11.75 o 
  20   2  12       12.96       26.11     11.96 o 
  21   2  12      164.65      168.82     26.05 o 
  22   2  12       12.00        1.61     22.95 o 
  23   2  12       90.06       52.89     28.28 o 
  24   2  12      296.62      266.40     49.81 o 
 -23   3  12        0.55        6.52     14.66 o 
 -22   3  12        2.97       -2.83     13.64 o 
 -21   3  12      242.38      274.23     22.28 o 
 -20   3  12      158.71      182.91     18.30 o 
 -19   3  12       15.63        8.66      9.93 o 
 -18   3  12      648.63      611.30     28.92 o 
 -17   3  12        2.19       13.60     10.14 o 
 -16   3  12     1294.00     1278.19     39.33 o 
 -15   3  12        2.53       -1.38      8.61 o 
 -14   3  12       17.75        8.18     10.24 o 
 -13   3  12     1123.55     1046.58     38.79 o 
 -12   3  12       91.27       86.17     18.29 o 
 -11   3  12      381.40      355.67     30.43 o 
 -10   3  12      345.30      390.16     31.76 o 
  -9   3  12     2658.39     2507.66     72.93 o 
  -8   3  12       61.76       57.92      9.59 o 
  -7   3  12     1873.04     1868.04     44.85 o 
  -6   3  12     1056.36     1106.34     27.07 o 
  -5   3  12      517.46      565.88     19.19 o 
  -4   3  12      937.11      841.11     22.90 o 
  -3   3  12       81.18       66.06      8.39 o 
  -2   3  12      988.47      954.63     22.45 o 
  -1   3  12     1145.21     1165.64     19.30 o 
   0   3  12      171.13      190.42      8.47 o 
   1   3  12      722.41      638.91     16.03 o 
   2   3  12      165.78      137.84      9.64 o 
   3   3  12     1127.20     1165.29     32.26 o 
   4   3  12     4058.26     4184.97     60.30 o 
   5   3  12     1157.11     1133.57     32.28 o 
   6   3  12      925.88      905.10     29.36 o 
   7   3  12     3044.46     3162.00     55.10 o 
   8   3  12       26.71       41.24      8.65 o 
   9   3  12     2350.59     2195.91     47.43 o 
  10   3  12      260.87      244.94     36.54 o 
  11   3  12      393.56      430.57     47.45 o 
  12   3  12     3067.80     3025.47    119.86 o 
  13   3  12      652.76      712.06     61.94 o 
  14   3  12      834.49      765.88     64.95 o 
  15   3  12      432.33      394.78     48.66 o 
  16   3  12      310.62      324.50     25.99 o 
  17   3  12      192.12      248.79     41.98 o 
  18   3  12      206.55      205.81     34.58 o 
  19   3  12       38.78       15.00     36.51 o 
  20   3  12       31.37       73.82     32.73 o 
  21   3  12      351.34      369.36     55.25 o 
  22   3  12        5.64       28.65     17.31 o 
  23   3  12       10.69       66.58     27.66 o 
 -22   4  12      445.58      490.38     64.23 o 
 -21   4  12       14.24       17.65     20.17 o 
 -20   4  12      431.43      466.47     48.44 o 
 -19   4  12      461.59      443.05     41.91 o 
 -18   4  12      277.64      293.68     35.28 o 
 -17   4  12       19.83       30.48     16.90 o 
 -16   4  12      182.95      212.02     29.62 o 
 -15   4  12      111.57       91.11     56.28 o 
 -14   4  12      104.21       99.06     22.36 o 
 -13   4  12      481.73      536.90     40.10 o 
 -12   4  12      254.99      285.64     29.55 o 
 -11   4  12      905.36      968.26     50.38 o 
 -10   4  12     2142.43     2145.91     43.19 o 
  -9   4  12      220.79      186.65     12.59 o 
  -8   4  12       86.91       74.42     12.35 o 
  -7   4  12      883.30      885.80     52.36 o 
  -6   4  12      384.00      334.10     14.18 o 
  -5   4  12      529.37      497.95     44.78 o 
  -4   4  12      735.04      700.26     32.39 o 
  -3   4  12       66.73       52.80      5.17 o 
  -2   4  12      580.54      535.95     16.38 o 
  -1   4  12      160.77      177.71      9.60 o 
   0   4  12       29.23       33.00      5.71 o 
   1   4  12      339.29      340.53     13.14 o 
   2   4  12       75.05       69.97      9.60 o 
   3   4  12        2.74        6.97      5.54 o 
   4   4  12      165.40      135.85     15.58 o 
   5   4  12      550.11      557.24     27.97 o 
   6   4  12     2044.01     2162.27     53.20 o 
   7   4  12       59.94       61.76     29.60 o 
   8   4  12        7.55        5.31      6.55 o 
   9   4  12       65.44       72.69     22.39 o 
  10   4  12       73.45       72.42     25.69 o 
  11   4  12       43.18       23.91     21.10 o 
  12   4  12      239.65      338.66     46.08 o 
  13   4  12        0.79       23.94     22.78 o 
  14   4  12       77.07       80.55     29.55 o 
  15   4  12       92.39      109.88     33.31 o 
  16   4  12       10.15       26.92     24.41 o 
  17   4  12       28.54       57.72     20.46 o 
  18   4  12      316.73      314.08     35.21 o 
  19   4  12        6.50      -20.36     18.19 o 
  20   4  12        5.99        9.66     19.23 o 
  21   4  12       14.75       -9.46     15.67 o 
  22   4  12        0.43       14.71     17.20 o 
 -20   5  12        8.62       -3.41     20.49 o 
 -19   5  12       82.19      130.78     26.76 o 
 -18   5  12      175.69      204.42     32.02 o 
 -17   5  12       16.76       27.68     41.29 o 
 -16   5  12       25.82       25.23     21.02 o 
 -15   5  12        0.01        5.64     14.63 o 
 -14   5  12       75.26       56.70     34.25 o 
 -13   5  12        1.83       11.41     15.47 o 
 -12   5  12       13.42       -1.01     16.90 o 
 -11   5  12        0.08        8.15     14.03 o 
 -10   5  12      981.58     1020.69     52.32 o 
  -9   5  12      789.81      649.98     56.23 o 
  -8   5  12      702.44      784.64     61.81 o 
  -7   5  12     2153.76     2036.18     93.41 o 
  -6   5  12      210.01      257.19     34.90 o 
  -5   5  12       99.63       68.57     14.77 o 
  -4   5  12      402.65      369.87     22.73 o 
  -3   5  12        8.78        4.54     13.29 o 
  -2   5  12        0.03        4.34      5.16 o 
  -1   5  12       18.97       10.33      7.71 o 
   0   5  12      132.85      125.73     13.59 o 
   1   5  12      826.30      804.32     20.05 o 
   2   5  12     1337.91     1383.13     29.51 o 
   3   5  12       54.14       67.10     16.13 o 
   4   5  12      105.54      117.89     23.96 o 
   5   5  12      996.60     1000.97     67.12 o 
   6   5  12        0.43       29.66     22.47 o 
   7   5  12      110.26      177.85     31.23 o 
   8   5  12      407.38      427.89     47.01 o 
   9   5  12        9.55        7.41     15.81 o 
  10   5  12       52.60       33.83     20.89 o 
  11   5  12      795.06      914.43     68.58 o 
  12   5  12        6.17       -6.69     18.27 o 
  13   5  12      214.68      158.75     34.75 o 
  14   5  12      235.26      215.64     40.04 o 
  15   5  12      182.42      298.05     46.79 o 
  16   5  12       33.14       31.25     43.98 o 
  17   5  12        3.63        7.58     19.16 o 
  18   5  12      147.69      160.75     28.13 o 
  19   5  12      136.02       53.76     49.04 o 
  20   5  12       78.90       93.42     24.15 o 
 -18   6  12       59.48       42.59     21.23 o 
 -17   6  12       21.66       38.49     19.81 o 
 -16   6  12        0.00        5.84     17.05 o 
 -15   6  12      130.89      148.96     26.21 o 
 -14   6  12        2.67        3.42     22.25 o 
 -13   6  12        0.01       -9.27     15.13 o 
 -12   6  12      214.58      224.28     28.87 o 
 -11   6  12      102.85       69.55     29.24 o 
 -10   6  12       52.98       30.12     22.28 o 
  -9   6  12      136.27      134.41     29.17 o 
  -8   6  12      535.36      544.71     53.43 o 
  -7   6  12        0.06      -10.34     16.05 o 
  -6   6  12      902.60      792.70     44.81 o 
  -5   6  12      773.17      810.97     35.24 o 
  -4   6  12      119.75      139.45     16.39 o 
  -3   6  12      268.03      275.78     21.09 o 
  -2   6  12       96.51      119.50     14.52 o 
  -1   6  12      112.22       93.11     22.48 o 
   0   6  12      278.13      278.28     16.86 o 
   1   6  12      131.64      101.06     12.53 o 
   2   6  12     1130.20     1153.59     36.31 o 
   3   6  12       86.67       45.98     14.20 o 
   4   6  12      201.39      194.07     34.10 o 
   5   6  12      854.88      902.57     45.41 o 
   6   6  12       67.27       61.08     22.69 o 
   7   6  12       90.65       96.39     27.30 o 
   8   6  12        1.59       10.01     19.13 o 
   9   6  12       10.90       72.71     28.60 o 
  10   6  12       26.96       27.38     20.56 o 
  11   6  12      441.15      470.89     52.46 o 
  12   6  12       34.47       28.42     21.66 o 
  13   6  12       14.24       88.11     28.90 o 
  14   6  12      412.04      463.87     40.82 o 
  15   6  12        0.33       25.40     23.20 o 
  16   6  12       34.20       13.46     17.97 o 
  17   6  12      268.84      304.53     36.14 o 
  18   6  12        2.97      -10.90     16.12 o 
 -15   7  12       29.85       28.73     17.99 o 
 -14   7  12       46.52       46.32     21.23 o 
 -13   7  12       91.82      171.60     40.79 o 
 -12   7  12       80.28       99.15     32.05 o 
 -11   7  12        5.40        6.55     19.66 o 
 -10   7  12        3.67       18.60     18.72 o 
  -9   7  12       87.77      120.91     30.75 o 
  -8   7  12      290.15      376.70     47.84 o 
  -7   7  12       20.32       34.17     14.26 o 
  -6   7  12      156.12      152.65     18.65 o 
  -5   7  12       10.46       18.62     12.06 o 
  -4   7  12      134.69      140.46     17.69 o 
  -3   7  12      248.09      222.08     19.72 o 
  -2   7  12      127.87      126.02     15.21 o 
  -1   7  12      343.49      332.18     20.05 o 
   0   7  12        0.82        7.32     10.45 o 
   1   7  12       55.40       41.76     11.04 o 
   2   7  12       28.43       41.93     16.12 o 
   3   7  12       12.54       21.10     20.22 o 
   4   7  12      260.52      302.11     49.71 o 
   5   7  12       82.14       90.72     17.97 o 
   6   7  12       67.66       60.20     24.46 o 
   7   7  12      448.82      553.12     74.71 o 
   8   7  12      635.28      802.09     67.23 o 
   9   7  12      387.60      432.16     51.64 o 
  10   7  12       44.12       29.76     23.55 o 
  11   7  12       38.42       54.32     28.20 o 
  12   7  12       14.68        3.38     25.49 o 
  13   7  12        8.90      -14.31     17.79 o 
  14   7  12       11.23        0.66     21.02 o 
 -10   8  12       59.88       38.08     16.95 o 
  -9   8  12      121.05      131.32     19.49 o 
  -8   8  12      207.53      233.66     23.82 o 
  -7   8  12        1.69       -8.71     15.71 o 
  -6   8  12        5.45       -4.30     10.84 o 
  -5   8  12        3.51        9.73     14.22 o 
  -4   8  12       37.62       24.16     13.94 o 
  -3   8  12       41.83       38.89     17.04 o 
  -2   8  12        3.86       -5.16     15.17 o 
  -1   8  12        3.02        9.53     11.48 o 
   0   8  12       17.61        3.17     12.55 o 
   1   8  12       90.41      109.32     20.80 o 
   2   8  12       26.22       -9.12     14.54 o 
   3   8  12       56.97       78.31     18.10 o 
   4   8  12       10.76       25.06     25.74 o 
   5   8  12        0.18       25.22     16.04 o 
   6   8  12       19.38       -5.58     14.54 o 
   7   8  12       10.95        5.93     19.93 o 
   8   8  12        2.62      -13.90     15.16 o 
   9   8  12      137.49      150.59     20.50 o 
  10   8  12      126.48      155.81     34.18 o 
 -23   0  13      147.71      178.33     28.03 o 
 -21   0  13      522.71      574.82     44.29 o 
 -19   0  13      302.86      321.46     32.39 o 
 -17   0  13      253.11      262.35     28.14 o 
 -15   0  13      298.09      390.89     32.52 o 
 -13   0  13     1903.36     1932.29     65.05 o 
 -11   0  13     3547.77     3813.48     86.43 o 
  -9   0  13     2493.69     2262.58     92.33 o 
  -7   0  13      766.36      741.94     52.12 o 
  -5   0  13     2526.49     2804.98     65.23 o 
  -3   0  13    16909.99    18985.32    224.30 o 
  -1   0  13     2832.23     3356.30     94.15 o 
   1   0  13     3860.65     3834.39    102.29 o 
   3   0  13       30.78       43.37     18.26 o 
   5   0  13     1966.79     1797.28     74.85 o 
   7   0  13       17.44        3.45     15.32 o 
   9   0  13       17.86       21.86     14.94 o 
  11   0  13     2991.71     3170.62    117.17 o 
  13   0  13       94.85      109.55     27.08 o 
  15   0  13      107.65      156.61     35.34 o 
  17   0  13     1370.43     1254.95     87.99 o 
  19   0  13      993.60      860.40     50.93 o 
  21   0  13        0.95       43.35     26.98 o 
  23   0  13        1.69        0.76     18.46 o 
 -24   1  13       36.14       50.64     13.45 o 
 -23   1  13        5.57       -1.99     12.12 o 
 -22   1  13       12.89        7.69     14.33 o 
 -21   1  13       11.75       16.23     11.20 o 
 -20   1  13       34.09       37.24     12.04 o 
 -19   1  13       28.93       24.49     10.22 o 
 -18   1  13     1153.19     1216.92     41.57 o 
 -17   1  13      486.95      524.80     27.41 o 
 -16   1  13     1880.56     1875.59     48.66 o 
 -15   1  13      857.38      846.53     32.62 o 
 -14   1  13       23.75       36.16     11.16 o 
 -13   1  13      290.47      293.33     19.20 o 
 -12   1  13      772.46      763.62     29.05 o 
 -11   1  13     1714.84     1791.61     42.24 o 
 -10   1  13      143.89      153.46     16.10 o 
  -9   1  13      113.28       79.54     12.20 o 
  -8   1  13      705.86      649.73     34.84 o 
  -7   1  13     2832.47     2945.73     72.00 o 
  -6   1  13      608.26      641.58     34.70 o 
  -5   1  13        4.61      -11.64     17.64 o 
  -4   1  13     2673.80     2668.06     34.34 o 
  -3   1  13     2328.80     2180.98     42.23 o 
  -2   1  13     1884.26     1917.18     50.28 o 
  -1   1  13        0.07        2.09      8.61 o 
   0   1  13        0.43      -13.29     10.03 o 
   1   1  13     5952.78     6551.35    162.27 o 
   2   1  13      574.82      601.94     15.53 o 
   3   1  13     2509.44     2526.63     34.86 o 
   4   1  13     1460.09     1403.09     27.82 o 
   5   1  13     6959.85     7078.84    104.75 o 
   6   1  13      205.77      193.45     20.18 o 
   7   1  13     1868.94     2014.62     58.91 o 
   8   1  13     1916.92     1937.81     59.90 o 
   9   1  13      565.28      549.72     33.42 o 
  10   1  13     1966.91     1917.50     62.68 o 
  11   1  13      326.85      290.84     26.73 o 
  12   1  13       11.96       17.17     12.62 o 
  13   1  13     1340.80     1473.67     98.84 o 
  14   1  13      438.30      422.07     35.14 o 
  15   1  13     2432.13     2515.20    119.66 o 
  16   1  13      145.01       90.15     20.94 o 
  17   1  13       16.73        7.82     20.94 o 
  18   1  13        8.76       -7.29     13.35 o 
  19   1  13        0.06       10.69     12.89 o 
  20   1  13        6.21       10.65     11.27 o 
  21   1  13       38.13       47.04     16.42 o 
  22   1  13        1.44       -6.90     13.50 o 
  23   1  13      588.67      651.14     51.89 o 
  24   1  13      278.23      281.75     51.12 o 
 -24   2  13      307.25      383.97     36.35 o 
 -23   2  13      275.30      273.41     38.12 o 
 -22   2  13     1040.58     1110.94     55.88 o 
 -21   2  13      183.17      194.54     20.07 o 
 -20   2  13      431.98      425.65     26.61 o 
 -19   2  13       43.01       47.79     16.39 o 
 -18   2  13        0.57       -5.07     12.85 o 
 -17   2  13      131.69      107.80     14.80 o 
 -16   2  13      346.72      349.87     22.05 o 
 -15   2  13      707.85      731.84     30.30 o 
 -14   2  13      139.08      136.26     18.77 o 
 -13   2  13      203.23      197.08     16.31 o 
 -12   2  13     2279.79     2315.06     49.21 o 
 -11   2  13      710.70      792.74     34.31 o 
 -10   2  13      455.45      495.75     50.16 o 
  -9   2  13     2118.68     2099.46     66.21 o 
  -8   2  13      248.27      292.60     36.75 o 
  -7   2  13      251.12      256.57     21.54 o 
  -6   2  13     1527.33     1563.96     33.54 o 
  -5   2  13       19.44       14.03      5.83 o 
  -4   2  13      374.22      408.63     15.45 o 
  -3   2  13     1057.45     1151.27     35.80 o 
  -2   2  13      414.45      467.71     15.74 o 
  -1   2  13     1759.18     1768.47     29.18 o 
   0   2  13      108.09       92.96     10.56 o 
   1   2  13      562.29      649.32     17.69 o 
   2   2  13     2411.32     2194.23     36.88 o 
   3   2  13       41.32       60.94     12.10 o 
   4   2  13      830.60      824.68     24.49 o 
   5   2  13       22.85       29.69      6.81 o 
   6   2  13     2565.39     2813.81     47.78 o 
   7   2  13        0.70      -10.36     12.98 o 
   8   2  13      217.05      226.63     31.25 o 
   9   2  13      287.86      343.11     27.56 o 
  10   2  13      599.67      551.79     34.83 o 
  11   2  13      497.33      518.19     35.47 o 
  12   2  13      152.55      191.68     32.14 o 
  13   2  13        9.92       12.88     13.27 o 
  14   2  13        0.07       -7.51     14.41 o 
  15   2  13      136.92      140.20     33.37 o 
  16   2  13      187.70      135.43     33.44 o 
  17   2  13      434.94      317.31     45.98 o 
  18   2  13       70.21       53.18     15.79 o 
  19   2  13        0.28       -2.19     10.35 o 
  20   2  13       23.68       39.15     19.35 o 
  21   2  13      114.19       64.13     21.17 o 
  22   2  13      120.44      107.39     23.95 o 
  23   2  13       49.15       40.84     24.78 o 
 -23   3  13        1.03       32.29     15.04 o 
 -22   3  13       54.95       54.77     15.57 o 
 -21   3  13      297.04      375.76     26.15 o 
 -20   3  13      355.01      343.99     24.38 o 
 -19   3  13       57.58       83.74     14.35 o 
 -18   3  13      289.89      287.52     21.28 o 
 -17   3  13       78.49       76.29     11.89 o 
 -16   3  13      246.01      299.49     20.38 o 
 -15   3  13       25.67       48.82     12.15 o 
 -14   3  13      520.47      485.40     28.14 o 
 -13   3  13      186.15      163.90     24.29 o 
 -12   3  13       49.55       26.95     15.91 o 
 -11   3  13       10.90       16.94     18.65 o 
 -10   3  13      547.43      445.07     34.51 o 
  -9   3  13       59.19      119.28     29.65 o 
  -8   3  13      159.53      166.05     16.20 o 
  -7   3  13      857.53      919.10     33.29 o 
  -6   3  13     1111.55     1126.01     28.84 o 
  -5   3  13      212.23      184.52     12.47 o 
  -4   3  13        1.71        2.22      5.19 o 
  -3   3  13       22.91       13.83      6.89 o 
  -2   3  13      187.08      183.32     11.19 o 
  -1   3  13     1558.07     1567.20     29.73 o 
   0   3  13      107.67      100.28      6.70 o 
   1   3  13        0.11       -3.71      4.94 o 
   2   3  13     2552.42     2661.55     38.77 o 
   3   3  13        9.48       -0.71      9.79 o 
   4   3  13       25.97       43.55     15.89 o 
   5   3  13      192.16      177.02     18.82 o 
   6   3  13      236.01      202.49     20.25 o 
   7   3  13       23.52       12.31      9.65 o 
   8   3  13      811.12      802.53     40.04 o 
   9   3  13       29.15       26.72     13.24 o 
  10   3  13      979.06     1002.49     47.22 o 
  11   3  13     1441.91     1428.45     82.91 o 
  12   3  13      628.92      686.49     61.19 o 
  13   3  13     1406.67     1330.33     83.78 o 
  14   3  13       40.35       60.28     24.78 o 
  15   3  13        0.70      -30.04     23.89 o 
  16   3  13      119.71      130.21     17.77 o 
  17   3  13      150.87      100.68     29.42 o 
  18   3  13      163.74      158.14     26.99 o 
  19   3  13        1.86        4.89     15.95 o 
  20   3  13      182.48      155.05     27.72 o 
  21   3  13       52.08       41.43     33.68 o 
  22   3  13      160.21      233.17     33.82 o 
 -21   4  13       13.68       70.10     25.01 o 
 -20   4  13      144.89      139.97     60.63 o 
 -19   4  13        2.18       12.35     45.72 o 
 -18   4  13      319.62      379.55     38.96 o 
 -17   4  13       18.07       10.76     15.31 o 
 -16   4  13        7.23       21.92     19.43 o 
 -15   4  13      434.17      557.57     43.38 o 
 -14   4  13        7.67       12.87     26.27 o 
 -13   4  13       48.20       66.64     18.38 o 
 -12   4  13      322.93      299.62     30.14 o 
 -11   4  13       92.55       70.06     18.99 o 
 -10   4  13     1026.91      978.06     30.40 o 
  -9   4  13       24.16       28.73      7.13 o 
  -8   4  13     2771.60     2449.89    114.24 o 
  -7   4  13      303.39      262.84     32.45 o 
  -6   4  13       48.91       43.95     22.03 o 
  -5   4  13      830.97      757.55     30.85 o 
  -4   4  13      500.69      409.42     13.77 o 
  -3   4  13      992.75     1003.85     20.05 o 
  -2   4  13      209.00      188.01     10.77 o 
  -1   4  13     1794.14     1804.12     28.67 o 
   0   4  13      575.60      537.47     14.31 o 
   1   4  13      126.51      105.85      7.54 o 
   2   4  13     2085.53     2180.30     36.15 o 
   3   4  13      713.89      673.60     21.24 o 
   4   4  13      743.29      645.95     54.10 o 
   5   4  13     2562.44     2514.51     60.86 o 
   6   4  13        6.39        1.79      8.00 o 
   7   4  13      603.95      595.72     48.67 o 
   8   4  13      318.82      352.20     42.91 o 
   9   4  13     1290.93     1385.66     80.96 o 
  10   4  13     2341.94     2414.34    107.78 o 
  11   4  13       40.50       39.01     24.55 o 
  12   4  13       38.20       71.56     26.77 o 
  13   4  13      311.42      365.46     47.35 o 
  14   4  13      526.08      580.80     59.77 o 
  15   4  13       51.82       66.19     31.42 o 
  16   4  13      316.16      306.80     44.97 o 
  17   4  13       27.52       28.18     24.36 o 
  18   4  13      135.55      135.36     25.21 o 
  19   4  13       89.59       96.36     51.07 o 
  20   4  13      197.39      220.08     38.77 o 
  21   4  13      181.00      236.97     54.47 o 
 -20   5  13        2.38        1.45     18.08 o 
 -19   5  13        3.39       12.19     17.77 o 
 -18   5  13      485.01      536.66     69.20 o 
 -17   5  13        9.33       12.93     18.21 o 
 -16   5  13       66.77       54.22     23.64 o 
 -15   5  13      111.18      144.42     50.95 o 
 -14   5  13        2.17       -1.39     18.97 o 
 -13   5  13      119.33      122.23     41.91 o 
 -12   5  13       82.93       52.45     23.83 o 
 -11   5  13      641.65      601.71     42.17 o 
 -10   5  13      175.77      173.40     35.97 o 
  -9   5  13      103.74      140.99     29.74 o 
  -8   5  13      495.20      446.28     48.87 o 
  -7   5  13       92.15       71.64     24.15 o 
  -6   5  13        6.63        1.66     14.54 o 
  -5   5  13      246.53      220.84     25.21 o 
  -4   5  13      300.19      318.35     21.33 o 
  -3   5  13      181.32      178.11     15.95 o 
  -2   5  13      557.60      535.23     30.44 o 
  -1   5  13      570.46      468.16     20.44 o 
   0   5  13      448.99      445.57     19.68 o 
   1   5  13      161.70      164.57     12.76 o 
   2   5  13      270.06      286.57     27.44 o 
   3   5  13      688.93      633.06     34.87 o 
   4   5  13      565.49      536.16     32.68 o 
   5   5  13      885.57     1045.47     70.89 o 
   6   5  13      846.45      872.65     64.77 o 
   7   5  13      353.40      426.17     47.09 o 
   8   5  13       68.56       63.09     23.85 o 
   9   5  13        2.20       -3.73     18.80 o 
  10   5  13       10.59       17.92     17.77 o 
  11   5  13      103.46      136.26     33.66 o 
  12   5  13       29.40      102.18     29.57 o 
  13   5  13       35.27       11.75     21.91 o 
  14   5  13      313.74      292.11     45.17 o 
  15   5  13       38.45      103.88     31.37 o 
  16   5  13       32.22       49.60     26.42 o 
  17   5  13        0.28        2.01     17.93 o 
  18   5  13       70.87       83.83     21.11 o 
  19   5  13       96.03      124.78     25.04 o 
 -17   6  13        0.60       24.73     17.73 o 
 -16   6  13       91.73       98.35     35.24 o 
 -15   6  13      230.51      239.05     53.37 o 
 -14   6  13        0.15       -6.53     17.18 o 
 -13   6  13        3.82       36.82     18.77 o 
 -12   6  13        0.05      -20.88     21.94 o 
 -11   6  13       11.52      -24.64     23.88 o 
 -10   6  13      189.68      148.20     32.95 o 
  -9   6  13      161.53      140.09     32.87 o 
  -8   6  13      557.99      649.55     59.01 o 
  -7   6  13        0.73       34.87     21.97 o 
  -6   6  13       12.68       16.63     10.62 o 
  -5   6  13      148.25      120.42     16.23 o 
  -4   6  13      696.71      683.77     32.11 o 
  -3   6  13        0.09      -14.46      9.64 o 
  -2   6  13       82.19      106.35     13.87 o 
  -1   6  13        0.23       -6.28      7.87 o 
   0   6  13       95.24       90.88     12.32 o 
   1   6  13      744.17      696.46     25.83 o 
   2   6  13       73.11       88.22     17.42 o 
   3   6  13        1.03        5.48     12.98 o 
   4   6  13      651.62      668.65     39.64 o 
   5   6  13      622.43      609.30     38.17 o 
   6   6  13        0.06       21.62     14.99 o 
   7   6  13      249.95      330.37     44.06 o 
   8   6  13      156.92      153.06     31.85 o 
   9   6  13      129.78      129.68     31.29 o 
  10   6  13      193.45      158.19     33.93 o 
  11   6  13       64.99       66.22     24.96 o 
  12   6  13       55.06       56.81     26.58 o 
  13   6  13      295.95      311.29     48.28 o 
  14   6  13       10.38       -5.12     23.21 o 
  15   6  13       16.01      -23.98     17.25 o 
  16   6  13        7.07       30.84     27.27 o 
  17   6  13       89.65       67.02     21.50 o 
 -14   7  13        0.59        2.08     24.10 o 
 -13   7  13       33.69       65.82     31.72 o 
 -12   7  13      109.12      119.12     36.16 o 
 -11   7  13      307.64      328.26     49.46 o 
 -10   7  13        9.17       10.45     23.04 o 
  -9   7  13       13.93       42.89     24.88 o 
  -8   7  13      422.74      443.62     29.88 o 
  -7   7  13       15.16        9.06     10.50 o 
  -6   7  13      142.88      131.40     17.72 o 
  -5   7  13      207.09      243.42     22.37 o 
  -4   7  13        0.04        7.13     14.01 o 
  -3   7  13        2.33        8.80     10.30 o 
  -2   7  13        0.78        5.48      9.32 o 
  -1   7  13      165.96      165.41     15.97 o 
   0   7  13      181.18      170.40     18.97 o 
   1   7  13        2.27      -11.92     10.47 o 
   2   7  13       24.01       33.10     25.54 o 
   3   7  13      832.71      894.68     78.63 o 
   4   7  13       76.57      102.01     19.33 o 
   5   7  13       48.63       46.40     15.91 o 
   6   7  13        3.99       -0.19     21.63 o 
   7   7  13       63.08      135.74     47.21 o 
   8   7  13      216.17      256.41     30.24 o 
   9   7  13      133.10      180.93     34.59 o 
  10   7  13      147.18      205.38     40.65 o 
  11   7  13       41.52       15.77     20.43 o 
  12   7  13        0.70       20.32     23.05 o 
  13   7  13       86.93       41.10     17.75 o 
  14   7  13       56.63       69.86     20.48 o 
  -9   8  13        9.73       37.71     14.58 o 
  -8   8  13       14.49       41.98     13.88 o 
  -7   8  13       11.51       -4.89     19.49 o 
  -6   8  13       53.29       44.83     16.92 o 
  -5   8  13      100.65      119.05     32.98 o 
  -4   8  13        6.59       -6.45     15.69 o 
  -3   8  13      105.29      128.12     22.15 o 
  -2   8  13        5.29       -2.47     18.27 o 
  -1   8  13        1.14       -1.08     13.29 o 
   0   8  13       17.23       25.26     12.29 o 
   1   8  13       25.67       16.65     29.80 o 
   2   8  13        5.76       29.18     16.14 o 
   3   8  13        2.76        5.63     13.28 o 
   4   8  13        1.52       -8.70     12.71 o 
   5   8  13       15.13       52.38     18.30 o 
   6   8  13      369.50      360.38     34.61 o 
   7   8  13       21.96       32.71     19.62 o 
   8   8  13       18.35       19.00     17.94 o 
   9   8  13      151.61      190.12     38.26 o 
 -24   0  14      859.56      919.56     59.71 o 
 -22   0  14      416.35      329.36     78.78 o 
 -20   0  14        0.85        1.15     21.04 o 
 -18   0  14      438.34      404.84     35.94 o 
 -16   0  14      178.36      160.23     23.04 o 
 -14   0  14      654.00      606.10     39.26 o 
 -12   0  14      659.38      628.41    100.39 o 
 -10   0  14      510.29      439.22     43.66 o 
  -8   0  14     4406.70     4547.53    131.83 o 
  -6   0  14     1279.92     1322.80     69.66 o 
  -4   0  14     3619.55     3617.43    103.71 o 
  -2   0  14     4295.13     4595.49    113.78 o 
   0   0  14        4.61        4.69     12.69 o 
   2   0  14      596.82      709.31     47.73 o 
   4   0  14      786.89      726.82     49.64 o 
   6   0  14      177.10      241.74     31.77 o 
   8   0  14       16.70       14.57     14.32 o 
  10   0  14       26.74       17.90     16.99 o 
  12   0  14     1021.88      940.71     67.96 o 
  14   0  14      422.86      454.01     50.68 o 
  16   0  14        0.18       26.81     23.61 o 
  18   0  14       10.20       14.51     25.93 o 
  20   0  14      149.63      112.26     29.62 o 
  22   0  14      815.76      786.96     71.59 o 
 -24   1  14       47.69       67.72     15.40 o 
 -23   1  14       22.03       14.58     15.00 o 
 -22   1  14      229.81      246.59     31.07 o 
 -21   1  14       32.93       13.83     12.03 o 
 -20   1  14       43.92       38.42     12.04 o 
 -19   1  14       22.12       10.53     10.66 o 
 -18   1  14     1092.55     1209.44     41.95 o 
 -17   1  14      933.26     1007.31     37.81 o 
 -16   1  14        4.02       16.22     10.00 o 
 -15   1  14       11.11        0.55     10.64 o 
 -14   1  14      959.01      935.90     33.73 o 
 -13   1  14       57.17       56.43     10.86 o 
 -12   1  14      129.84      155.13     19.53 o 
 -11   1  14        0.04       11.09     10.57 o 
 -10   1  14       78.51       67.81     13.19 o 
  -9   1  14      385.31      366.26     32.54 o 
  -8   1  14      110.06      148.19     19.76 o 
  -7   1  14      680.99      660.72     51.66 o 
  -6   1  14      611.61      497.19     29.09 o 
  -5   1  14     2799.34     2886.00     55.02 o 
  -4   1  14     1259.92     1361.39     33.03 o 
  -3   1  14      112.72      149.76     13.89 o 
  -2   1  14     2393.44     2322.83     57.20 o 
  -1   1  14      314.92      328.40     27.64 o 
   0   1  14      319.89      304.33     22.31 o 
   1   1  14      227.67      248.52     20.92 o 
   2   1  14     2072.82     2139.45     89.34 o 
   3   1  14     3976.72     3556.32     96.99 o 
   4   1  14     1513.91     1530.04     29.23 o 
   5   1  14       16.17       19.64     17.93 o 
   6   1  14     3499.79     3350.43     76.59 o 
   7   1  14        0.58      -11.24     11.40 o 
   8   1  14       35.06       14.77     11.36 o 
   9   1  14      120.03      113.39     19.41 o 
  10   1  14      279.03      229.81     24.69 o 
  11   1  14      614.38      593.36     52.89 o 
  12   1  14        0.21        3.51     13.78 o 
  13   1  14     1347.20     1318.86     58.13 o 
  14   1  14       13.43       28.00     26.20 o 
  15   1  14        0.05      -20.92     17.94 o 
  16   1  14      369.00      292.67     32.06 o 
  17   1  14      140.97      190.97     45.05 o 
  18   1  14      148.83      164.88     40.48 o 
  19   1  14        0.72        1.79     31.88 o 
  20   1  14       19.60       46.17     14.18 o 
  21   1  14      310.19      284.44     26.95 o 
  22   1  14      116.34       88.79     21.23 o 
  23   1  14      214.49      243.58     60.31 o 
 -23   2  14       78.31       94.65     16.26 o 
 -22   2  14       63.16       61.83     15.09 o 
 -21   2  14       56.52       79.34     20.84 o 
 -20   2  14       49.92       60.15     14.02 o 
 -19   2  14      157.73      197.07     19.99 o 
 -18   2  14       70.78       69.53     13.21 o 
 -17   2  14      129.86      111.49     14.03 o 
 -16   2  14       26.27       15.49      9.35 o 
 -15   2  14       91.85       84.75     13.17 o 
 -14   2  14        0.79      -12.57      9.99 o 
 -13   2  14        8.49        3.80     11.17 o 
 -12   2  14       46.47       29.69     11.38 o 
 -11   2  14     3191.70     3285.18     87.93 o 
 -10   2  14     1720.46     1599.09     81.45 o 
  -9   2  14      327.09      350.91     42.51 o 
  -8   2  14     1011.32      950.49     39.06 o 
  -7   2  14      128.63      133.35     12.01 o 
  -6   2  14      154.32      159.97     11.93 o 
  -5   2  14     1199.92     1244.59     27.16 o 
  -4   2  14      233.30      247.53     12.40 o 
  -3   2  14      110.49       82.60     11.50 o 
  -2   2  14      634.52      638.98     18.33 o 
  -1   2  14     1707.18     1875.70     33.11 o 
   0   2  14       13.39       -2.00      8.80 o 
   1   2  14      196.87      151.37     10.35 o 
   2   2  14     3155.98     3377.38     45.88 o 
   3   2  14       65.55       61.42     13.24 o 
   4   2  14     2917.53     2916.16     46.84 o 
   5   2  14       71.66       85.58      9.60 o 
   6   2  14       79.89       96.37     10.52 o 
   7   2  14     1259.73     1198.63     64.49 o 
   8   2  14     1148.97     1071.62     46.58 o 
   9   2  14     3090.83     3100.00     80.12 o 
  10   2  14      399.07      450.47     69.63 o 
  11   2  14      116.97      134.20     21.78 o 
  12   2  14        9.87       12.43     13.84 o 
  13   2  14       22.19       16.87     23.23 o 
  14   2  14      493.51      456.15     57.84 o 
  15   2  14        4.38       -7.87     20.42 o 
  16   2  14       17.97       31.84     23.95 o 
  17   2  14      519.98      497.26     59.31 o 
  18   2  14        7.23       10.27     12.45 o 
  19   2  14      496.41      531.14     38.55 o 
  20   2  14       18.95       32.51     12.82 o 
  21   2  14      334.90      339.65     37.97 o 
  22   2  14      120.70      146.31     27.99 o 
  23   2  14      200.92      173.15     41.08 o 
 -22   3  14        2.10       23.17     14.73 o 
 -21   3  14        1.50        9.66     13.92 o 
 -20   3  14       32.48       27.35     10.87 o 
 -19   3  14        0.80       -1.76      9.76 o 
 -18   3  14      636.22      685.16     31.98 o 
 -17   3  14      477.32      499.16     26.85 o 
 -16   3  14       38.99       55.13     14.46 o 
 -15   3  14       11.14       30.02     16.10 o 
 -14   3  14      147.18       84.18     19.96 o 
 -13   3  14     2134.58     2104.55     75.98 o 
 -12   3  14       40.94       71.10     34.82 o 
 -11   3  14        4.45      -12.20     14.21 o 
 -10   3  14      337.24      265.61     27.70 o 
  -9   3  14     2050.05     2109.49     55.11 o 
  -8   3  14      238.08      180.03     35.47 o 
  -7   3  14     1447.72     1403.33     42.57 o 
  -6   3  14       68.11       65.61     10.85 o 
  -5   3  14     1268.92     1358.11     35.73 o 
  -4   3  14     1281.92     1321.04     35.08 o 
  -3   3  14      109.97      108.77      9.37 o 
  -2   3  14      148.14      147.16     12.13 o 
  -1   3  14      425.67      402.30     15.99 o 
   0   3  14       86.60       97.31      8.59 o 
   1   3  14      168.33      205.33     11.47 o 
   2   3  14      683.04      650.98     23.17 o 
   3   3  14     3007.37     3080.63     50.46 o 
   4   3  14      256.04      231.89     22.00 o 
   5   3  14     1104.96     1216.12     46.57 o 
   6   3  14       43.55       51.01     29.07 o 
   7   3  14      820.22      938.93     43.12 o 
   8   3  14      498.39      571.09     35.29 o 
   9   3  14     1363.76     1362.03     54.40 o 
  10   3  14      867.42      897.89     45.90 o 
  11   3  14     1171.90     1231.37     72.12 o 
  12   3  14      150.06      128.13     30.63 o 
  13   3  14      226.41      257.04     40.34 o 
  14   3  14      169.26      118.11     28.27 o 
  15   3  14        9.73       58.50     27.73 o 
  16   3  14      200.06      281.05     45.85 o 
  17   3  14      131.94      115.45     33.26 o 
  18   3  14       43.63       80.32     31.59 o 
  19   3  14      343.92      412.58     40.23 o 
  20   3  14       12.19        9.72     22.27 o 
  21   3  14       20.84       48.68     41.56 o 
  22   3  14       56.83       55.43     43.05 o 
 -21   4  14       65.69       91.24     25.04 o 
 -20   4  14      261.15      304.42     38.20 o 
 -19   4  14        2.97       51.31     22.51 o 
 -18   4  14      275.14      281.85     37.92 o 
 -17   4  14      111.23       85.25     21.60 o 
 -16   4  14       37.12       48.55     17.54 o 
 -15   4  14       42.07       10.40     16.91 o 
 -14   4  14        0.13      -24.78     16.67 o 
 -13   4  14      317.80      263.85     29.88 o 
 -12   4  14      539.09      459.80     38.65 o 
 -11   4  14      181.95      146.17     13.92 o 
 -10   4  14      189.13      165.94     29.04 o 
  -9   4  14       98.70      107.17     18.25 o 
  -8   4  14     1172.75     1147.96     60.63 o 
  -7   4  14     2121.35     2045.78     48.79 o 
  -6   4  14     2551.83     2291.77     44.10 o 
  -5   4  14       19.55       21.06      9.50 o 
  -4   4  14       11.22       15.63      4.45 o 
  -3   4  14      129.96      103.40      7.64 o 
  -2   4  14      379.83      326.69     14.48 o 
  -1   4  14        0.81       -3.88      5.07 o 
   0   4  14     2253.84     2293.33     29.76 o 
   1   4  14       50.40       43.08      6.83 o 
   2   4  14     1686.24     1693.06     32.83 o 
   3   4  14       16.07       36.35      8.96 o 
   4   4  14      838.56      819.57     28.98 o 
   5   4  14      757.25      752.84     41.44 o 
   6   4  14       18.50       49.75     22.18 o 
   7   4  14       19.62        9.94     16.14 o 
   8   4  14      236.20      280.43     40.19 o 
   9   4  14      367.90      434.07     49.79 o 
  10   4  14        9.87       57.50     25.50 o 
  11   4  14      724.36      692.33     63.11 o 
  12   4  14       50.04       44.96     21.75 o 
  13   4  14        2.04       22.93     18.45 o 
  14   4  14      728.56      726.12     67.06 o 
  15   4  14      112.35       79.70     26.25 o 
  16   4  14      106.50       85.00     30.18 o 
  17   4  14        0.62       -6.66     22.38 o 
  18   4  14        1.15        9.14     16.88 o 
  19   4  14      255.28      236.34     61.81 o 
  20   4  14       30.85       30.77     19.92 o 
  21   4  14        6.10        4.36     17.61 o 
 -19   5  14        1.75       30.66     20.92 o 
 -18   5  14       29.78       37.83     20.44 o 
 -17   5  14       94.52      123.66     25.92 o 
 -16   5  14       48.35      131.27     26.17 o 
 -15   5  14        0.71       24.04     17.43 o 
 -14   5  14       11.15      -13.88     16.31 o 
 -13   5  14        3.37      -17.62     16.40 o 
 -12   5  14      145.05      192.81     27.81 o 
 -11   5  14     1010.11      959.41     75.15 o 
 -10   5  14      936.62      971.08     73.38 o 
  -9   5  14       47.01       31.21     22.06 o 
  -8   5  14     1150.13     1203.73     77.10 o 
  -7   5  14       22.89       56.35     22.71 o 
  -6   5  14        6.27       27.14     15.86 o 
  -5   5  14       47.62       14.82     11.30 o 
  -4   5  14      395.91      321.43     21.55 o 
  -3   5  14        6.28        2.39      8.72 o 
  -2   5  14      376.03      401.12     29.18 o 
  -1   5  14       26.48       14.72      7.27 o 
   0   5  14      194.80      168.68     13.27 o 
   1   5  14       24.20       29.14      8.18 o 
   2   5  14      107.73       88.57     14.68 o 
   3   5  14     1794.44     1768.20     57.87 o 
   4   5  14      208.72      230.58     22.69 o 
   5   5  14       17.29       31.20     14.04 o 
   6   5  14     1237.54     1368.33     82.35 o 
   7   5  14       12.76       35.66     20.78 o 
   8   5  14     1561.10     1439.50     87.31 o 
   9   5  14       21.01       30.38     22.07 o 
  10   5  14        4.30        7.24     17.70 o 
  11   5  14      323.81      331.37     45.06 o 
  12   5  14      469.34      492.72     56.52 o 
  13   5  14      491.16      509.11     57.88 o 
  14   5  14      218.26      301.03     46.19 o 
  15   5  14      123.46      138.12     34.29 o 
  16   5  14        1.80       21.99     22.94 o 
  17   5  14       10.37       16.52     18.84 o 
  18   5  14       14.37       30.78     20.07 o 
  19   5  14       72.61       78.06     22.86 o 
 -17   6  14       27.48       47.02     20.32 o 
 -16   6  14        3.04       48.75     21.85 o 
 -15   6  14        5.59       18.33     16.39 o 
 -14   6  14       77.85       73.95     21.68 o 
 -13   6  14       29.57       46.59     24.96 o 
 -12   6  14       31.14       14.07     22.95 o 
 -11   6  14      150.08      101.84     31.69 o 
 -10   6  14       13.81       90.29     29.81 o 
  -9   6  14      134.48      158.02     33.72 o 
  -8   6  14      215.97      189.60     33.84 o 
  -7   6  14       28.98       17.35     14.00 o 
  -6   6  14      329.29      418.31     26.44 o 
  -5   6  14       36.82       65.23     23.57 o 
  -4   6  14      290.34      235.15     20.38 o 
  -3   6  14        0.65       -0.30     10.44 o 
  -2   6  14       35.63       24.78     15.21 o 
  -1   6  14        7.91        2.68      7.58 o 
   0   6  14      115.16      101.49     12.13 o 
   1   6  14      141.47      141.60     14.23 o 
   2   6  14        7.26       19.72     13.13 o 
   3   6  14       39.23       53.03     16.07 o 
   4   6  14      139.76      208.57     23.76 o 
   5   6  14      195.58      264.13     37.66 o 
   6   6  14      971.16     1004.40     48.97 o 
   7   6  14       19.67        9.93     22.56 o 
   8   6  14       74.09      109.05     31.80 o 
   9   6  14      652.90      698.31     63.50 o 
  10   6  14      243.03      296.90     44.35 o 
  11   6  14       21.16       62.75     28.79 o 
  12   6  14      164.64      163.30     38.71 o 
  13   6  14       30.34        9.88     21.35 o 
  14   6  14      226.08      259.44     44.62 o 
  15   6  14      141.04      192.64     43.88 o 
  16   6  14        9.04       38.88     19.56 o 
 -13   7  14      146.26      160.25     39.40 o 
 -12   7  14        2.98       69.33     27.69 o 
 -11   7  14       87.61       66.30     28.82 o 
 -10   7  14        2.96       33.83     22.92 o 
  -9   7  14       47.67       71.73     27.94 o 
  -8   7  14       12.02       13.96     12.94 o 
  -7   7  14        4.43       16.28     15.58 o 
  -6   7  14      135.55      105.36     16.09 o 
  -5   7  14       35.20       36.71     12.46 o 
  -4   7  14      321.79      328.60     34.57 o 
  -3   7  14       26.08       26.02     11.49 o 
  -2   7  14       63.56       62.37     19.31 o 
  -1   7  14       64.80       64.77     17.58 o 
   0   7  14      130.44      165.76     22.01 o 
   1   7  14      455.48      419.78     33.54 o 
   2   7  14        1.04       13.79     12.35 o 
   3   7  14      296.15      309.17     29.96 o 
   4   7  14        0.37       -3.13     14.16 o 
   5   7  14       44.07       46.80     28.87 o 
   6   7  14      292.87      291.33     29.57 o 
   7   7  14        4.97       20.18     13.26 o 
   8   7  14        9.72       41.67     17.04 o 
   9   7  14       81.36      107.56     27.60 o 
  10   7  14       48.69       77.67     29.81 o 
  11   7  14        7.82       10.19     20.83 o 
  12   7  14       22.44       36.31     24.21 o 
  13   7  14        4.39       13.33     25.01 o 
  -8   8  14       67.69       54.67     13.56 o 
  -7   8  14       67.72       86.31     22.12 o 
  -6   8  14       32.97       59.10     18.21 o 
  -5   8  14       23.98       41.98     26.36 o 
  -4   8  14        0.74       20.63     15.93 o 
  -3   8  14       42.26       14.58     13.91 o 
  -2   8  14       22.92       29.35     13.80 o 
  -1   8  14        3.16       15.70     19.01 o 
   0   8  14        4.18       26.94     11.96 o 
   1   8  14       33.71       17.77     13.03 o 
   2   8  14       26.70       22.20     15.03 o 
   3   8  14        8.28      -16.76     14.36 o 
   4   8  14       25.37       32.41     16.81 o 
   5   8  14       93.18      124.17     22.32 o 
   6   8  14       30.51       46.86     26.52 o 
   7   8  14       56.37       75.28     21.32 o 
 -23   0  15      218.04      202.64     29.74 o 
 -21   0  15      312.41      301.71     34.32 o 
 -19   0  15      899.84     1011.46     57.09 o 
 -17   0  15       17.67       32.34     16.20 o 
 -15   0  15      417.86      404.20     34.17 o 
 -13   0  15      681.66      789.61     44.50 o 
 -11   0  15      898.71      817.80     63.81 o 
  -9   0  15     2675.42     2361.97    101.06 o 
  -7   0  15      455.23      506.75     46.70 o 
  -5   0  15     1686.07     1735.95     75.38 o 
  -3   0  15       11.64       29.82     11.83 o 
  -1   0  15     3469.60     3823.95    108.43 o 
   1   0  15       68.32       74.52     20.12 o 
   3   0  15     3986.79     3831.42    112.74 o 
   5   0  15     1409.41     1510.18     73.69 o 
   7   0  15      748.18      666.48     52.73 o 
   9   0  15     9479.39     9621.00    200.69 o 
  11   0  15     2213.41     2056.39     98.22 o 
  13   0  15      923.26      940.59     71.10 o 
  15   0  15        9.46       30.98     23.50 o 
  17   0  15     1455.41     1630.52    101.99 o 
  19   0  15     1040.82      963.83     84.09 o 
  21   0  15       27.55       27.06     21.31 o 
  23   0  15      722.00      791.86     73.75 o 
 -23   1  15        7.72        2.05     11.90 o 
 -22   1  15       13.01       34.26     15.65 o 
 -21   1  15      341.17      357.30     26.27 o 
 -20   1  15        3.47        0.10     10.37 o 
 -19   1  15      244.48      274.40     22.15 o 
 -18   1  15      162.45      189.26     19.02 o 
 -17   1  15      161.76      154.66     17.21 o 
 -16   1  15        5.02      -10.50     11.23 o 
 -15   1  15      791.25      760.25     32.07 o 
 -14   1  15      385.00      371.54     22.69 o 
 -13   1  15     1591.58     1457.17     42.10 o 
 -12   1  15        8.69       -5.06      9.93 o 
 -11   1  15      443.92      531.34     29.91 o 
 -10   1  15      421.53      394.02     30.98 o 
  -9   1  15      379.36      390.56     31.06 o 
  -8   1  15       14.46       26.94     18.41 o 
  -7   1  15     2134.67     2024.26     58.98 o 
  -6   1  15      196.82      191.84     16.16 o 
  -5   1  15     1138.82     1351.61     32.70 o 
  -4   1  15     1906.56     1817.99     43.24 o 
  -3   1  15     1945.70     1622.19     44.33 o 
  -2   1  15      842.27      888.30     37.77 o 
  -1   1  15     2607.50     2546.21     62.44 o 
   0   1  15      280.37      279.10     21.95 o 
   1   1  15       38.29       14.50     10.24 o 
   2   1  15      279.10      261.10     22.36 o 
   3   1  15      311.89      287.40     24.00 o 
   4   1  15       61.56       32.75      8.50 o 
   5   1  15     9398.66     9487.97     97.22 o 
   6   1  15     3344.10     3324.05     78.74 o 
   7   1  15        9.74        8.43     10.99 o 
   8   1  15      775.00      801.14     41.17 o 
   9   1  15     2251.57     2180.65     89.40 o 
  10   1  15       10.75       62.78     23.72 o 
  11   1  15       78.92       48.14     16.57 o 
  12   1  15      131.66      146.84     55.60 o 
  13   1  15       93.40       88.15     34.95 o 
  14   1  15      101.96      128.09     23.43 o 
  15   1  15       11.84       16.02     14.41 o 
  16   1  15      108.88      105.73     23.43 o 
  17   1  15     1384.97     1466.76     68.98 o 
  18   1  15        4.55       10.68     16.66 o 
  19   1  15        1.90       -0.04     24.32 o 
  20   1  15      350.58      378.02     35.43 o 
  21   1  15        2.52        3.58     12.30 o 
  22   1  15       15.37       25.61     15.89 o 
  23   1  15      528.68      529.27     43.56 o 
 -23   2  15       10.15       -4.64     14.69 o 
 -22   2  15       30.43       19.50     12.59 o 
 -21   2  15       17.33       23.45     12.81 o 
 -20   2  15     1089.81     1101.20     42.62 o 
 -19   2  15        9.04       22.55     11.16 o 
 -18   2  15     1095.43     1167.24     41.88 o 
 -17   2  15      141.11      154.16     16.48 o 
 -16   2  15      135.18      148.57     16.31 o 
 -15   2  15       51.17       51.22     10.96 o 
 -14   2  15      311.19      284.68     24.41 o 
 -13   2  15       94.26      102.71     16.05 o 
 -12   2  15     1132.25     1128.53     54.87 o 
 -11   2  15     1818.57     1692.49     65.07 o 
 -10   2  15     5467.74     5213.20    155.74 o 
  -9   2  15      741.45      754.03     60.69 o 
  -8   2  15     5180.61     5037.40     91.10 o 
  -7   2  15      602.79      596.90     22.51 o 
  -6   2  15     1192.74     1234.44     42.63 o 
  -5   2  15     1008.05      975.82     24.56 o 
  -4   2  15       13.71       31.27     15.15 o 
  -3   2  15       10.25       11.26      5.18 o 
  -2   2  15      790.81      749.01     27.19 o 
  -1   2  15      510.61      530.34     18.06 o 
   0   2  15     3612.42     3630.47     73.99 o 
   1   2  15        3.15        1.39      5.72 o 
   2   2  15     2930.65     3028.84     68.09 o 
   3   2  15     4288.13     4283.18     68.27 o 
   4   2  15      468.17      486.06     39.56 o 
   5   2  15     1145.34     1111.94     40.34 o 
   6   2  15       16.82       29.06      8.41 o 
   7   2  15      105.91      121.72     18.71 o 
   8   2  15       42.91       78.85     17.33 o 
   9   2  15     1841.79     1847.93     63.65 o 
  10   2  15      618.51      734.05     42.78 o 
  11   2  15      408.39      425.85     33.71 o 
  12   2  15     2042.71     2008.97     71.14 o 
  13   2  15      132.71      119.99     21.43 o 
  14   2  15      162.23      136.57     22.15 o 
  15   2  15      579.19      562.32     41.99 o 
  16   2  15       64.49       80.50     30.27 o 
  17   2  15        1.27       56.15     29.74 o 
  18   2  15       12.03       58.49     31.07 o 
  19   2  15       41.47       83.24     19.93 o 
  20   2  15      751.57      782.20     54.69 o 
  21   2  15      280.18      324.98     37.02 o 
  22   2  15       38.16       55.87     20.39 o 
 -22   3  15       16.65       10.80     17.21 o 
 -21   3  15       45.19       68.89     16.98 o 
 -20   3  15      311.67      326.22     29.08 o 
 -19   3  15      158.23      157.09     27.09 o 
 -18   3  15      100.24       87.86     22.95 o 
 -17   3  15       25.73       26.20     13.61 o 
 -16   3  15      131.36      107.70     21.74 o 
 -15   3  15       15.81        9.10     34.84 o 
 -14   3  15        0.02       10.68     15.04 o 
 -13   3  15      223.17      188.33     25.46 o 
 -12   3  15       58.13       71.27     19.21 o 
 -11   3  15        0.20        2.84     18.90 o 
 -10   3  15        6.10        0.53     16.49 o 
  -9   3  15      758.21      841.91     54.97 o 
  -8   3  15      231.30      211.52     19.15 o 
  -7   3  15     2956.06     2833.07    133.78 o 
  -6   3  15       68.48       57.97     11.06 o 
  -5   3  15        0.56       11.83     10.60 o 
  -4   3  15     1774.26     1616.87     40.24 o 
  -3   3  15       16.80       11.39      5.52 o 
  -2   3  15      407.88      418.62     19.25 o 
  -1   3  15      565.74      574.74     19.41 o 
   0   3  15      260.01      238.66     14.49 o 
   1   3  15     1224.53     1236.68     31.30 o 
   2   3  15      906.71      916.91     27.66 o 
   3   3  15     1129.75     1131.00     31.43 o 
   4   3  15     2203.23     2322.59     64.07 o 
   5   3  15       24.66       56.80     15.04 o 
   6   3  15     2621.98     2644.10     71.40 o 
   7   3  15       46.63       58.67     13.58 o 
   8   3  15       17.17       46.94     15.85 o 
   9   3  15       17.78       48.56     15.39 o 
  10   3  15      903.98      918.81     47.53 o 
  11   3  15     2794.26     2727.47     82.26 o 
  12   3  15       14.76       22.55     22.73 o 
  13   3  15      650.93      641.14     62.17 o 
  14   3  15       42.76       69.64     27.69 o 
  15   3  15       16.44      -12.63     23.52 o 
  16   3  15        0.51        9.42     27.03 o 
  17   3  15      173.65      160.52     39.27 o 
  18   3  15       89.96       62.60     30.89 o 
  19   3  15       59.28       48.80     28.05 o 
  20   3  15       15.54       24.98     17.84 o 
  21   3  15        2.35       20.92     17.97 o 
 -20   4  15        0.01       27.70     20.81 o 
 -19   4  15      184.44      149.58     49.92 o 
 -18   4  15      116.44      153.56     52.19 o 
 -17   4  15      161.21      149.65     27.19 o 
 -16   4  15      219.72      208.49     42.21 o 
 -15   4  15        8.24        2.23     14.33 o 
 -14   4  15        9.07       30.64     24.34 o 
 -13   4  15      607.18      536.97     54.04 o 
 -12   4  15      864.28      843.00     51.83 o 
 -11   4  15      119.75      121.08     31.86 o 
 -10   4  15     4293.82     4134.78    145.42 o 
  -9   4  15       38.48       42.53     12.33 o 
  -8   4  15      541.59      510.01     24.25 o 
  -7   4  15        9.25        9.58      6.26 o 
  -6   4  15        2.45        5.86      6.94 o 
  -5   4  15      151.16      171.97     13.58 o 
  -4   4  15      145.09      139.80     10.40 o 
  -3   4  15       56.07       88.85     15.54 o 
  -2   4  15      163.60      162.66     11.34 o 
  -1   4  15        0.14        5.22      5.36 o 
   0   4  15      529.82      535.43     15.27 o 
   1   4  15     1980.02     1906.83     34.68 o 
   2   4  15      833.37      825.93     28.31 o 
   3   4  15      317.31      285.51     17.82 o 
   4   4  15     1986.97     1935.67     44.79 o 
   5   4  15       28.28       16.73     16.39 o 
   6   4  15       17.11       10.88     12.22 o 
   7   4  15     1026.18     1016.01     71.56 o 
   8   4  15      639.31      629.77     58.53 o 
   9   4  15       51.40       94.49     31.30 o 
  10   4  15      453.42      460.11     51.18 o 
  11   4  15        1.14       11.04     18.58 o 
  12   4  15      301.67      365.81     50.28 o 
  13   4  15      114.77      101.63     29.18 o 
  14   4  15       41.50       28.06     21.48 o 
  15   4  15        0.51       -6.92     21.27 o 
  16   4  15       39.78       54.44     26.31 o 
  17   4  15        9.18       39.76     28.00 o 
  18   4  15       10.19        4.54     23.01 o 
  19   4  15       15.70       15.40     19.16 o 
  20   4  15       45.94       74.03     22.57 o 
 -19   5  15        6.83       35.58     21.33 o 
 -18   5  15       38.21       28.23     21.14 o 
 -17   5  15       21.15        5.53     18.88 o 
 -16   5  15       34.01       39.49     42.13 o 
 -15   5  15       80.52       88.77     23.14 o 
 -14   5  15       79.43      111.36     23.91 o 
 -13   5  15      123.36      103.96     31.63 o 
 -12   5  15      560.42      530.06     59.17 o 
 -11   5  15      114.21      138.05     33.49 o 
 -10   5  15      115.95       93.37     29.80 o 
  -9   5  15      114.55      115.12     31.92 o 
  -8   5  15      206.17      186.40     33.96 o 
  -7   5  15      309.62      258.77     30.16 o 
  -6   5  15      393.81      454.75     39.32 o 
  -5   5  15      882.04      834.09     34.39 o 
  -4   5  15        0.21       11.36      9.47 o 
  -3   5  15      274.95      278.96     19.79 o 
  -2   5  15      142.51      161.14     15.90 o 
  -1   5  15        3.94       -0.46     15.31 o 
   0   5  15      314.11      303.64     18.24 o 
   1   5  15     1113.75     1042.01     50.80 o 
   2   5  15      155.13      145.13     18.81 o 
   3   5  15      316.27      267.96     51.32 o 
   4   5  15      178.04      178.42     20.84 o 
   5   5  15       36.11       57.35     14.60 o 
   6   5  15      142.59      170.20     38.12 o 
   7   5  15       68.74      118.52     30.72 o 
   8   5  15      206.23      220.15     38.17 o 
   9   5  15       11.64       17.34     21.83 o 
  10   5  15      916.74      855.49     72.52 o 
  11   5  15      100.93      112.23     30.77 o 
  12   5  15       96.88       51.29     23.34 o 
  13   5  15      133.01      202.18     40.26 o 
  14   5  15       70.99      137.50     35.97 o 
  15   5  15       88.30       97.68     31.93 o 
  16   5  15      151.44      275.02     46.08 o 
  17   5  15        1.72       10.38     25.42 o 
  18   5  15       45.71       89.21     24.66 o 
 -16   6  15       22.97       45.75     21.25 o 
 -15   6  15       37.56       -3.80     21.43 o 
 -14   6  15        4.64       43.68     24.92 o 
 -13   6  15       30.64       65.35     28.35 o 
 -12   6  15        1.48       19.69     23.24 o 
 -11   6  15      244.24      221.79     42.17 o 
 -10   6  15      219.00      339.20     47.58 o 
  -9   6  15      504.96      520.73     56.96 o 
  -8   6  15       65.53       57.51     25.99 o 
  -7   6  15      120.75      148.02     18.44 o 
  -6   6  15       83.98       69.25     13.91 o 
  -5   6  15        5.62        2.75      9.55 o 
  -4   6  15      117.62      101.25     16.65 o 
  -3   6  15        0.34        1.60      9.88 o 
  -2   6  15       21.58       13.24      9.97 o 
  -1   6  15       57.54       41.41     11.66 o 
   0   6  15       76.37       65.79     10.45 o 
   1   6  15      141.23      151.41     24.79 o 
   2   6  15       10.33       25.63     12.63 o 
   3   6  15      142.20      148.44     20.56 o 
   4   6  15       30.16       -1.24     14.13 o 
   5   6  15      125.16      164.10     22.35 o 
   6   6  15      508.64      545.96     37.02 o 
   7   6  15      354.68      402.37     32.91 o 
   8   6  15       89.53      115.55     31.00 o 
   9   6  15       16.14       63.86     29.10 o 
  10   6  15      381.68      477.47     57.34 o 
  11   6  15       87.19       93.11     31.86 o 
  12   6  15       64.51      110.35     31.00 o 
  13   6  15        7.14       22.24     23.48 o 
  14   6  15       24.79        0.04     20.06 o 
  15   6  15        0.17        4.81     19.18 o 
  16   6  15        2.11       -8.20     16.09 o 
 -12   7  15        0.14        6.11     21.73 o 
 -11   7  15       59.28       45.04     26.20 o 
 -10   7  15       54.85       97.00     30.55 o 
  -9   7  15        0.05       -8.57     12.96 o 
  -8   7  15       64.14       37.88     13.51 o 
  -7   7  15       16.79       35.26     27.41 o 
  -6   7  15        8.48       12.41     11.71 o 
  -5   7  15        0.30        1.66     11.02 o 
  -4   7  15      138.34      190.42     20.14 o 
  -3   7  15       57.03       46.97     12.59 o 
  -2   7  15       17.61       32.86     11.30 o 
  -1   7  15      371.66      374.15     32.21 o 
   0   7  15        4.07       -0.36     13.74 o 
   1   7  15       10.53       15.18     14.34 o 
   2   7  15       53.67       53.52     29.37 o 
   3   7  15      255.05      234.08     26.89 o 
   4   7  15      324.34      352.38     31.96 o 
   5   7  15       23.53       45.40     17.34 o 
   6   7  15      200.23      215.57     40.39 o 
   7   7  15        6.32       28.01     17.10 o 
   8   7  15       80.44       59.52     19.24 o 
   9   7  15        0.37       -1.85     14.63 o 
  10   7  15        5.16       22.18     22.93 o 
  11   7  15        1.06       22.84     23.23 o 
  12   7  15       11.70       40.80     27.79 o 
  -6   8  15       79.83      132.04     24.87 o 
  -5   8  15      109.78       95.16     21.67 o 
  -4   8  15        8.88      -20.34     13.56 o 
  -3   8  15        0.26       17.75     14.67 o 
  -2   8  15        0.24       -9.01     16.07 o 
  -1   8  15       91.69       65.12     18.24 o 
   0   8  15       24.17       41.11     21.44 o 
   1   8  15        0.00      -25.55     17.03 o 
   2   8  15        9.36       41.17     34.01 o 
   3   8  15      127.36      141.96     23.85 o 
   4   8  15      117.86      162.56     25.35 o 
   5   8  15      107.43      116.44     23.10 o 
   6   8  15        3.19       43.53     20.43 o 
 -22   0  16     1195.74     1283.05     69.25 o 
 -20   0  16      964.54     1049.41     59.90 o 
 -18   0  16        5.81       -3.86     16.84 o 
 -16   0  16      164.14      118.57     21.35 o 
 -14   0  16      457.34      395.31     71.46 o 
 -12   0  16      862.96      727.69     61.25 o 
 -10   0  16    13082.44    13312.62    246.03 o 
  -8   0  16      653.49      570.31     51.42 o 
  -6   0  16      120.51      109.74     24.10 o 
  -4   0  16     2030.42     1787.98     78.05 o 
  -2   0  16     5965.14     5962.14    139.47 o 
   0   0  16     5326.32     5564.77    135.23 o 
   2   0  16     3195.72     2942.11    100.54 o 
   4   0  16    10225.20     9861.14    189.08 o 
   6   0  16      323.80      259.03     34.54 o 
   8   0  16        4.43       47.41     23.71 o 
  10   0  16     6879.89     6235.23    168.78 o 
  12   0  16      155.18      245.55     38.51 o 
  14   0  16      576.84      534.95     55.98 o 
  16   0  16      312.70      409.70     55.79 o 
  18   0  16       84.80       95.21     31.65 o 
  20   0  16        0.72       35.16     31.98 o 
  22   0  16      766.48      741.51     70.15 o 
 -23   1  16      130.25      127.37     18.40 o 
 -22   1  16       28.88       36.11     12.98 o 
 -21   1  16       13.39       21.06     11.82 o 
 -20   1  16       14.09       25.97     11.91 o 
 -19   1  16      103.61       98.37     15.66 o 
 -18   1  16      100.14       79.93     14.19 o 
 -17   1  16      137.05      137.20     16.20 o 
 -16   1  16       67.11       89.27     14.35 o 
 -15   1  16      454.74      437.81     25.62 o 
 -14   1  16      265.36      282.75     37.44 o 
 -13   1  16      299.82      275.47     23.72 o 
 -12   1  16      898.76      943.47     66.02 o 
 -11   1  16       73.08       93.55     19.10 o 
 -10   1  16      321.30      333.55     29.60 o 
  -9   1  16     1218.57     1216.45     75.26 o 
  -8   1  16       11.65       25.89     11.08 o 
  -7   1  16     1141.51      999.40     43.49 o 
  -6   1  16      779.11      786.80     42.04 o 
  -5   1  16     1496.34     1476.38     27.62 o 
  -4   1  16     2105.06     2177.35     63.93 o 
  -3   1  16      396.00      342.53     17.41 o 
  -2   1  16      808.89      793.31     36.71 o 
  -1   1  16      143.26      183.16     28.64 o 
   0   1  16      262.05      264.19     23.12 o 
   1   1  16     1166.66     1124.44     44.01 o 
   2   1  16      136.49      119.12     16.38 o 
   3   1  16      498.79      508.40     62.63 o 
   4   1  16     2554.87     2554.38    109.20 o 
   5   1  16      412.43      438.70     17.17 o 
   6   1  16      200.18      207.31     22.80 o 
   7   1  16     3289.80     3070.69     79.23 o 
   8   1  16     1188.49     1108.46     49.98 o 
   9   1  16      373.26      336.47     50.47 o 
  10   1  16     2951.21     2894.67     82.53 o 
  11   1  16      833.60      807.44     45.45 o 
  12   1  16      696.85      640.58     47.81 o 
  13   1  16     1098.64     1011.12     69.72 o 
  14   1  16     1138.84     1005.41     54.26 o 
  15   1  16      593.31      713.35     47.34 o 
  16   1  16      299.48      360.68     35.59 o 
  17   1  16      228.07      258.40     49.80 o 
  18   1  16      718.41      744.05     86.54 o 
  19   1  16       76.72      153.55     40.12 o 
  20   1  16       78.58       85.11     31.31 o 
  21   1  16      104.94      102.76     18.02 o 
  22   1  16        0.08       -3.33     14.14 o 
 -22   2  16        8.06        5.39     11.72 o 
 -21   2  16      338.85      408.01     28.19 o 
 -20   2  16      116.35      111.81     16.47 o 
 -19   2  16       27.41       18.37     14.22 o 
 -18   2  16       17.51       15.50     10.70 o 
 -17   2  16        1.42      -10.96     10.59 o 
 -16   2  16       95.51       84.65     15.35 o 
 -15   2  16      148.80      128.04     20.89 o 
 -14   2  16       22.62       24.64     18.98 o 
 -13   2  16       53.78       65.16     18.69 o 
 -12   2  16     1397.07     1436.09     87.92 o 
 -11   2  16      153.48      193.86     37.25 o 
 -10   2  16       51.39       80.50     28.67 o 
  -9   2  16      580.75      509.55     31.92 o 
  -8   2  16      629.64      574.15     77.79 o 
  -7   2  16      577.59      665.88     23.95 o 
  -6   2  16      579.40      569.39     19.88 o 
  -5   2  16        0.02       -3.65      5.41 o 
  -4   2  16     1257.04     1294.65     38.74 o 
  -3   2  16       13.26       27.84      5.10 o 
  -2   2  16        0.03        4.04      5.99 o 
  -1   2  16      542.58      536.96     30.06 o 
   0   2  16      822.85      909.71     39.34 o 
   1   2  16     7337.09     7122.55    108.58 o 
   2   2  16     1039.82     1085.87     26.31 o 
   3   2  16      142.46      121.74     10.26 o 
   4   2  16       52.65       62.91     15.96 o 
   5   2  16      210.43      224.40     17.57 o 
   6   2  16      238.26      261.47     16.05 o 
   7   2  16     1399.12     1308.08     61.00 o 
   8   2  16     1982.76     2255.93     70.01 o 
   9   2  16     1625.84     1510.64     69.97 o 
  10   2  16       15.52       10.30     13.36 o 
  11   2  16      861.50      841.82     47.31 o 
  12   2  16       15.42       21.63     13.62 o 
  13   2  16      153.39      115.24     22.39 o 
  14   2  16      672.54      650.13     45.11 o 
  15   2  16      116.25       90.05     20.05 o 
  16   2  16      150.54      125.86     25.21 o 
  17   2  16       54.51       32.45     24.70 o 
  18   2  16      459.89      414.60     56.02 o 
  19   2  16      176.50      230.89     50.08 o 
  20   2  16      342.00      374.05     57.86 o 
  21   2  16      656.45      816.32     56.95 o 
  22   2  16       21.00       25.76     30.55 o 
 -21   3  16       97.68       63.62     21.81 o 
 -20   3  16       18.26       22.20     20.14 o 
 -19   3  16        1.57       22.35     19.35 o 
 -18   3  16       24.09      -14.26     19.29 o 
 -17   3  16       16.32        0.23     15.97 o 
 -16   3  16       54.60       94.77     22.34 o 
 -15   3  16        3.05        6.35     15.07 o 
 -14   3  16        9.78      -21.08     16.14 o 
 -13   3  16      590.15      605.85     44.08 o 
 -12   3  16       19.52       30.45     24.85 o 
 -11   3  16     2222.32     2102.91     81.11 o 
 -10   3  16      662.31      618.45     33.66 o 
  -9   3  16      902.91      868.23     38.44 o 
  -8   3  16      261.17      262.40     21.55 o 
  -7   3  16      103.11       92.97     15.51 o 
  -6   3  16     1391.74     1477.44     40.85 o 
  -5   3  16      380.87      389.04     41.38 o 
  -4   3  16      318.58      306.86     15.35 o 
  -3   3  16       77.36       80.64      8.45 o 
  -2   3  16     3275.13     3321.53     46.53 o 
  -1   3  16       50.16       45.79      8.08 o 
   0   3  16     1228.66     1233.93     44.80 o 
   1   3  16       81.45       95.16     10.32 o 
   2   3  16       84.38       78.62      9.60 o 
   3   3  16      126.13      152.83     12.92 o 
   4   3  16      807.47      854.22     28.44 o 
   5   3  16      334.85      329.62     27.24 o 
   6   3  16      184.25      187.74     22.02 o 
   7   3  16     1163.56     1158.00     50.79 o 
   8   3  16     2845.29     2880.44     80.10 o 
   9   3  16       25.51       26.40     13.86 o 
  10   3  16     2193.54     2236.91     74.27 o 
  11   3  16       42.86       22.00     16.26 o 
  12   3  16     1049.15     1001.54     58.01 o 
  13   3  16      155.05      178.89     37.90 o 
  14   3  16      174.14      191.22     36.38 o 
  15   3  16       33.27        8.59     21.11 o 
  16   3  16       25.90       49.80     27.74 o 
  17   3  16      363.82      444.48     58.07 o 
  18   3  16       93.03      134.21     36.26 o 
  19   3  16        3.37       21.28     26.28 o 
  20   3  16       97.53       42.19     40.30 o 
  21   3  16        2.34       13.16     18.15 o 
 -20   4  16      423.81      523.43     48.46 o 
 -19   4  16       18.97       35.06     61.41 o 
 -18   4  16        2.12       27.92     18.94 o 
 -17   4  16        0.01      -10.59     16.75 o 
 -16   4  16       19.84       31.38     15.66 o 
 -15   4  16        4.58       -2.21     15.73 o 
 -14   4  16      256.86      230.29     30.01 o 
 -13   4  16      608.91      602.21     63.96 o 
 -12   4  16      764.23      806.67     71.21 o 
 -11   4  16      807.31      799.75     68.42 o 
 -10   4  16      378.13      420.16     51.31 o 
  -9   4  16       45.43        9.37     18.33 o 
  -8   4  16      376.99      337.32     21.22 o 
  -7   4  16       80.88       93.47     12.02 o 
  -6   4  16     1260.07     1288.74     35.07 o 
  -5   4  16      517.88      542.37     19.70 o 
  -4   4  16        9.03        3.18      5.52 o 
  -3   4  16       43.86       44.66      6.88 o 
  -2   4  16       13.05        8.91      5.85 o 
  -1   4  16      128.66      113.68     10.46 o 
   0   4  16     1991.85     2103.98     36.81 o 
   1   4  16      272.95      298.95     22.73 o 
   2   4  16       19.09       21.59      9.13 o 
   3   4  16       84.27       88.88     11.61 o 
   4   4  16        3.20       -8.36      7.46 o 
   5   4  16      254.86      284.18     25.53 o 
   6   4  16     1365.04     1362.61     53.89 o 
   7   4  16      190.15      207.50     31.26 o 
   8   4  16       82.03      132.50     34.41 o 
   9   4  16        4.45       20.56     23.19 o 
  10   4  16      211.92      186.36     37.80 o 
  11   4  16       40.81       51.99     25.90 o 
  12   4  16      836.94      861.62     73.65 o 
  13   4  16      349.69      385.18     52.71 o 
  14   4  16       71.60      137.80     35.71 o 
  15   4  16       15.84       30.83     26.73 o 
  16   4  16        0.06       29.19     25.99 o 
  17   4  16      244.09      318.11     50.94 o 
  18   4  16      144.01      107.69     34.53 o 
  19   4  16        0.48       14.02     23.63 o 
 -18   5  16       60.02       65.17     22.80 o 
 -17   5  16      229.68      180.87     42.60 o 
 -16   5  16        3.02       -9.96     16.54 o 
 -15   5  16        6.98      -25.04     17.76 o 
 -14   5  16      202.98      258.14     46.63 o 
 -13   5  16        0.20        8.87     22.50 o 
 -12   5  16      168.36      219.32     40.29 o 
 -11   5  16      725.83      655.16     63.71 o 
 -10   5  16       88.13       91.38     34.75 o 
  -9   5  16     1231.68     1215.57     81.90 o 
  -8   5  16       32.33       42.18     24.23 o 
  -7   5  16      750.01      783.86     48.10 o 
  -6   5  16     1108.28     1173.49     41.74 o 
  -5   5  16       51.72       55.81     12.47 o 
  -4   5  16        2.56        7.00     13.50 o 
  -3   5  16       28.43       34.37     10.67 o 
  -2   5  16        7.24        8.78      8.82 o 
  -1   5  16      176.06      206.81     17.74 o 
   0   5  16      784.46      814.05     27.04 o 
   1   5  16      120.77      156.35     19.35 o 
   2   5  16      862.10      862.83     44.57 o 
   3   5  16      407.37      417.06     29.62 o 
   4   5  16       37.77       51.01     17.67 o 
   5   5  16       12.27        9.65     23.31 o 
   6   5  16      536.04      510.47     86.40 o 
   7   5  16       24.57       26.43     20.77 o 
   8   5  16       19.61       71.43     28.73 o 
   9   5  16      138.52      171.69     35.89 o 
  10   5  16       34.28       56.79     24.16 o 
  11   5  16      250.23      274.38     45.37 o 
  12   5  16      213.79      217.75     41.64 o 
  13   5  16      183.05      153.15     36.60 o 
  14   5  16       83.21      248.62     43.87 o 
  15   5  16       24.62       14.25     20.95 o 
  16   5  16        9.90      -16.63     20.04 o 
  17   5  16       28.95       19.51     20.44 o 
 -15   6  16       41.24      119.67     40.36 o 
 -14   6  16        3.18       29.79     29.66 o 
 -13   6  16       32.66       24.09     21.09 o 
 -12   6  16      336.09      351.14     51.75 o 
 -11   6  16        0.07       75.40     30.19 o 
 -10   6  16       27.34       30.46     23.49 o 
  -9   6  16        5.11       -1.84     15.07 o 
  -8   6  16      207.94      281.09     31.57 o 
  -7   6  16       44.90       59.18     13.53 o 
  -6   6  16        3.67        5.18     10.68 o 
  -5   6  16       62.87       38.86     12.58 o 
  -4   6  16       69.68       78.36     13.45 o 
  -3   6  16        1.01        2.75     11.59 o 
  -2   6  16      725.29      681.02     32.29 o 
  -1   6  16      469.78      476.47     27.61 o 
   0   6  16       71.11       75.80     11.14 o 
   1   6  16      133.56      123.51     18.59 o 
   2   6  16       48.88       42.23     15.30 o 
   3   6  16      430.94      425.06     35.14 o 
   4   6  16      394.15      399.76     32.43 o 
   5   6  16      127.22      122.49     19.41 o 
   6   6  16      137.37      127.87     22.00 o 
   7   6  16      123.29      178.63     44.75 o 
   8   6  16       62.51      105.54     31.86 o 
   9   6  16       27.73       42.28     26.17 o 
  10   6  16       46.42       74.03     27.49 o 
  11   6  16      159.76      220.55     43.28 o 
  12   6  16       48.82       54.89     28.75 o 
  13   6  16       32.77       31.18     27.05 o 
  14   6  16      112.54      160.23     37.78 o 
  15   6  16      100.12       61.60     28.30 o 
 -11   7  16       11.64        7.70     19.73 o 
 -10   7  16        5.40       -2.82     16.21 o 
  -9   7  16        3.89       30.15     14.01 o 
  -8   7  16        1.48       -6.30     13.23 o 
  -7   7  16       63.37       66.96     14.76 o 
  -6   7  16        0.24        7.47     11.31 o 
  -5   7  16       56.39        8.07     16.05 o 
  -4   7  16        3.47       28.58     16.24 o 
  -3   7  16        0.21       13.45     12.25 o 
  -2   7  16        4.36       32.66     16.01 o 
  -1   7  16        2.68       12.38     14.73 o 
   0   7  16       92.16       66.91     18.60 o 
   1   7  16        2.93       18.57     15.87 o 
   2   7  16       39.96       26.68     16.14 o 
   3   7  16        0.83       13.67     15.17 o 
   4   7  16        4.27       16.62     14.62 o 
   5   7  16      158.42      188.78     47.70 o 
   6   7  16        0.43        8.95     21.08 o 
   7   7  16       58.09       60.91     18.88 o 
   8   7  16      128.57      168.57     48.11 o 
   9   7  16        0.28       -2.85     16.06 o 
  10   7  16       22.60       26.40     24.87 o 
  11   7  16        0.44       -5.53     20.35 o 
  -4   8  16      123.26      153.83     26.29 o 
  -3   8  16      180.12      221.98     35.47 o 
  -2   8  16        0.22       -0.78     14.01 o 
  -1   8  16        0.38       -9.12     13.38 o 
   0   8  16        6.17       27.28     22.99 o 
   1   8  16       23.21       34.80     27.57 o 
   2   8  16        5.49      -18.30     26.67 o 
   3   8  16      135.42      142.69     24.79 o 
 -21   0  17        0.05       27.39     19.51 o 
 -19   0  17       26.66       23.89     20.37 o 
 -17   0  17        1.79       24.36     15.25 o 
 -15   0  17       12.65       17.97     15.10 o 
 -13   0  17      472.05      462.33     52.03 o 
 -11   0  17      418.39      360.78     45.90 o 
  -9   0  17        5.68       30.54     25.37 o 
  -7   0  17     2302.47     2317.20     95.39 o 
  -5   0  17      222.34      240.26     32.28 o 
  -3   0  17      241.91      284.41     33.96 o 
  -1   0  17     4020.46     4038.19    118.94 o 
   1   0  17       52.04       95.18     22.98 o 
   3   0  17       61.57       90.96     24.73 o 
   5   0  17       16.47        6.23     14.54 o 
   7   0  17      369.09      358.01     42.75 o 
   9   0  17     2360.30     2604.69    110.65 o 
  11   0  17      254.71      227.29     37.66 o 
  13   0  17        0.02      -23.43     22.55 o 
  15   0  17      163.26      148.24     35.14 o 
  17   0  17       65.35       96.16     33.03 o 
  19   0  17      417.38      367.26     55.58 o 
  21   0  17      978.44     1037.24     61.65 o 
 -22   1  17      118.54      109.25     17.19 o 
 -21   1  17        3.45       12.67     12.33 o 
 -20   1  17       37.50       22.03     11.88 o 
 -19   1  17       40.19       27.29     11.77 o 
 -18   1  17        1.60        3.18     11.59 o 
 -17   1  17      412.45      409.94     28.43 o 
 -16   1  17       91.48       75.29     12.97 o 
 -15   1  17      290.11      269.21     24.87 o 
 -14   1  17      803.94      743.75     38.40 o 
 -13   1  17      431.23      418.53     36.19 o 
 -12   1  17      371.44      369.84     33.40 o 
 -11   1  17     1494.97     1482.49     61.75 o 
 -10   1  17        2.97        3.22     20.12 o 
  -9   1  17      255.67      274.24     26.08 o 
  -8   1  17     1688.46     1698.44     58.92 o 
  -7   1  17      179.15      190.29     17.28 o 
  -6   1  17     1313.86     1416.06     30.34 o 
  -5   1  17      653.43      649.70     18.45 o 
  -4   1  17     1311.32     1298.98     48.44 o 
  -3   1  17      717.33      720.55     36.45 o 
  -2   1  17     5403.71     5742.15    100.24 o 
  -1   1  17      768.18      755.33     37.79 o 
   0   1  17     2120.03     1994.46     59.86 o 
   1   1  17      309.83      368.63     56.24 o 
   2   1  17       49.96       54.29     13.14 o 
   3   1  17      191.40      169.12     20.92 o 
   4   1  17      599.23      594.71     35.43 o 
   5   1  17      314.24      283.50     13.91 o 
   6   1  17     1314.74     1334.56     31.28 o 
   7   1  17        8.10       34.80     22.29 o 
   8   1  17    10762.79    10663.21    153.35 o 
   9   1  17     1868.17     1781.24    101.64 o 
  10   1  17      735.37      639.74     40.67 o 
  11   1  17      317.51      237.23     27.36 o 
  12   1  17        3.82        3.61     15.66 o 
  13   1  17        1.12       11.39     14.56 o 
  14   1  17        9.81       -9.81     13.74 o 
  15   1  17      778.05      833.63     52.13 o 
  16   1  17        3.66      -21.28     21.66 o 
  17   1  17      115.82      145.23     24.93 o 
  18   1  17      630.68      596.60     48.30 o 
  19   1  17        0.07       47.55     21.88 o 
  20   1  17      295.30      264.70     50.51 o 
  21   1  17       16.20       18.30     13.91 o 
  22   1  17       20.95       36.39     15.10 o 
 -21   2  17       28.06       35.55     12.57 o 
 -20   2  17       27.28       21.89     14.60 o 
 -19   2  17        2.29      -14.31     11.45 o 
 -18   2  17      261.96      297.09     27.20 o 
 -17   2  17       38.42       16.21     14.69 o 
 -16   2  17      756.87      802.91     41.48 o 
 -15   2  17       48.58       41.53     14.14 o 
 -14   2  17      115.07      160.38     26.63 o 
 -13   2  17       13.91       28.33     24.98 o 
 -12   2  17        3.03      -13.35     24.44 o 
 -11   2  17       85.46       95.19     28.21 o 
 -10   2  17        0.70        6.39     11.42 o 
  -9   2  17      630.88      575.76     34.28 o 
  -8   2  17      493.45      480.14     32.97 o 
  -7   2  17       13.81       15.13      6.00 o 
  -6   2  17     3446.78     3318.31     58.41 o 
  -5   2  17      210.31      175.33     15.91 o 
  -4   2  17       75.08       60.56      8.36 o 
  -3   2  17      347.64      364.86     17.98 o 
  -2   2  17     2884.03     2820.71     41.04 o 
  -1   2  17     2261.18     2178.67     61.05 o 
   0   2  17     1225.71     1205.14     46.31 o 
   1   2  17      392.15      392.70     28.01 o 
   2   2  17     3109.11     2967.32     42.53 o 
   3   2  17      109.63      101.28      9.39 o 
   4   2  17     1536.11     1494.77     81.77 o 
   5   2  17       44.27       40.59     14.88 o 
   6   2  17     1285.73     1158.84     46.73 o 
   7   2  17       25.84       41.73      9.59 o 
   8   2  17      769.25      756.20     42.87 o 
   9   2  17     1924.68     1894.65     67.34 o 
  10   2  17      755.25      715.61     43.70 o 
  11   2  17      630.01      652.62     42.95 o 
  12   2  17     1179.01     1019.17     53.89 o 
  13   2  17       56.72       47.65     29.52 o 
  14   2  17      946.66     1045.48     83.43 o 
  15   2  17      124.21      171.89     80.46 o 
  16   2  17       25.46       41.02     20.32 o 
  17   2  17      231.17      232.15     44.27 o 
  18   2  17        4.10       27.77     30.03 o 
  19   2  17      274.75      243.58     48.92 o 
  20   2  17      375.07      361.31     57.92 o 
  21   2  17      163.85      146.51     29.85 o 
 -20   3  17        6.72       48.55     21.33 o 
 -19   3  17      416.48      481.35     44.90 o 
 -18   3  17       59.53       25.35     20.24 o 
 -17   3  17      222.70      203.15     30.85 o 
 -16   3  17      124.99      169.57     28.09 o 
 -15   3  17      104.67      124.00     23.94 o 
 -14   3  17        0.59       53.79     28.92 o 
 -13   3  17       27.44       70.53     30.28 o 
 -12   3  17     1482.22     1389.46     53.37 o 
 -11   3  17     2084.24     1952.32     61.66 o 
 -10   3  17      247.95      267.21     23.94 o 
  -9   3  17     3724.13     3653.69    103.60 o 
  -8   3  17      569.45      613.72     32.99 o 
  -7   3  17       65.11       67.96     11.52 o 
  -6   3  17      896.95      892.83     33.19 o 
  -5   3  17       32.49       37.30     12.97 o 
  -4   3  17      408.20      377.05     21.61 o 
  -3   3  17      342.20      336.89     17.66 o 
  -2   3  17      482.16      476.40     19.04 o 
  -1   3  17        3.13       -8.15      9.40 o 
   0   3  17     2396.02     2351.96     63.46 o 
   1   3  17        0.16       12.71      7.29 o 
   2   3  17      543.19      489.15     21.11 o 
   3   3  17        2.31       -0.05      6.75 o 
   4   3  17      114.36      114.40     15.34 o 
   5   3  17     3621.09     3587.28    157.77 o 
   6   3  17        2.92       17.72     12.84 o 
   7   3  17     1507.18     1472.53     57.96 o 
   8   3  17     2964.67     3058.06     84.52 o 
   9   3  17       39.60       46.98     16.48 o 
  10   3  17     1588.33     1593.78     64.19 o 
  11   3  17      574.02      583.85     41.37 o 
  12   3  17       64.38       66.23     19.87 o 
  13   3  17       23.00       31.96     16.39 o 
  14   3  17       63.53       48.06     27.08 o 
  15   3  17       29.72      -27.02     25.93 o 
  16   3  17      683.81      647.68     69.12 o 
  17   3  17      294.42      331.68     50.13 o 
  18   3  17       97.27       57.19     29.60 o 
  19   3  17      312.76      213.34     43.96 o 
  20   3  17       61.46      108.91     33.95 o 
 -19   4  17        2.36        2.53     16.85 o 
 -18   4  17      124.04      119.31     26.61 o 
 -17   4  17      113.70      121.84     31.86 o 
 -16   4  17        2.47       -2.83     35.23 o 
 -15   4  17       45.36       83.57     32.11 o 
 -14   4  17        1.60        4.64     23.94 o 
 -13   4  17       55.92       76.44     30.43 o 
 -12   4  17      528.67      444.07     55.86 o 
 -11   4  17       14.68       17.95     21.98 o 
 -10   4  17        5.63       37.66     24.87 o 
  -9   4  17       89.38      112.37     31.15 o 
  -8   4  17       20.32       20.63     22.81 o 
  -7   4  17      467.93      580.63     57.50 o 
  -6   4  17      174.40      144.77     16.03 o 
  -5   4  17       15.13       14.59      7.66 o 
  -4   4  17       36.39       42.59      8.63 o 
  -3   4  17      216.33      197.83     13.06 o 
  -2   4  17        6.56        1.31      5.57 o 
  -1   4  17     1522.03     1566.57     38.04 o 
   0   4  17        0.93        2.03      8.66 o 
   1   4  17      518.56      479.90     35.19 o 
   2   4  17      129.71      179.00     14.93 o 
   3   4  17      181.54      185.88     15.14 o 
   4   4  17     2153.39     2202.69     49.15 o 
   5   4  17      134.79      162.71     15.92 o 
   6   4  17      194.82      225.02     24.62 o 
   7   4  17        0.36        3.36     12.28 o 
   8   4  17      707.80      662.92     41.62 o 
   9   4  17       24.44       29.25     21.33 o 
  10   4  17      152.83      145.90     34.09 o 
  11   4  17     1646.38     1590.17     98.39 o 
  12   4  17      332.58      352.88     51.33 o 
  13   4  17       40.06       33.52     26.42 o 
  14   4  17       44.78       44.32     27.62 o 
  15   4  17       11.19       10.11     23.27 o 
  16   4  17       21.89       11.53     25.37 o 
  17   4  17       64.41       73.89     33.59 o 
  18   4  17       14.03       56.82     31.69 o 
  19   4  17      738.25      852.74     83.60 o 
 -17   5  17        4.87       21.11     23.00 o 
 -16   5  17      157.27      219.06     45.46 o 
 -15   5  17        0.40       -2.40     21.61 o 
 -14   5  17       17.52        8.16     21.52 o 
 -13   5  17       71.78      116.31     33.25 o 
 -12   5  17      106.84      204.47     40.21 o 
 -11   5  17       40.61      100.14     30.20 o 
 -10   5  17      245.29      301.90     45.95 o 
  -9   5  17      162.27      104.88     31.89 o 
  -8   5  17       15.24       10.70     30.29 o 
  -7   5  17        3.81        8.17     14.90 o 
  -6   5  17      236.30      252.30     20.95 o 
  -5   5  17        0.71        4.49     10.00 o 
  -4   5  17      291.73      293.06     21.81 o 
  -3   5  17      157.23      130.39     14.91 o 
  -2   5  17      227.67      264.53     19.74 o 
  -1   5  17      198.28      189.71     19.31 o 
   0   5  17       23.85       36.01     21.10 o 
   1   5  17       87.22       94.65     43.45 o 
   2   5  17        8.67        2.42     10.16 o 
   3   5  17      197.01      182.12     32.08 o 
   4   5  17       45.37       35.42     12.97 o 
   5   5  17        0.04       23.64     13.53 o 
   6   5  17       14.72       36.87     14.82 o 
   7   5  17       35.74       41.40     20.37 o 
   8   5  17      591.90      675.44     65.75 o 
   9   5  17      319.37      295.63     46.38 o 
  10   5  17       22.80       67.40     33.01 o 
  11   5  17       77.38       49.99     29.87 o 
  12   5  17       15.62       56.03     29.14 o 
  13   5  17       41.76      136.40     36.16 o 
  14   5  17       17.12       34.27     27.73 o 
  15   5  17       18.76       17.45     19.46 o 
  16   5  17       10.79       33.46     25.09 o 
  17   5  17       44.34      191.67     45.54 o 
 -14   6  17      108.80      150.95     39.52 o 
 -13   6  17      121.87      120.67     36.73 o 
 -12   6  17      216.64      209.56     40.56 o 
 -11   6  17       66.56       75.86     29.32 o 
 -10   6  17       89.48      109.64     31.86 o 
  -9   6  17       93.94      130.74     24.16 o 
  -8   6  17      136.09      139.76     18.67 o 
  -7   6  17        4.59       -1.42     11.94 o 
  -6   6  17      485.88      512.72     42.19 o 
  -5   6  17      484.75      470.08     28.93 o 
  -4   6  17       26.25       26.46     12.80 o 
  -3   6  17      224.63      298.29     22.97 o 
  -2   6  17        2.82        9.51      9.47 o 
  -1   6  17       14.71       13.30      9.43 o 
   0   6  17       57.20       36.37     23.42 o 
   1   6  17      181.89      177.68     24.03 o 
   2   6  17        0.36      -21.13     14.09 o 
   3   6  17      549.07      615.55     38.91 o 
   4   6  17      262.25      308.75     29.43 o 
   5   6  17      250.07      245.13     27.19 o 
   6   6  17        0.48       16.92     13.90 o 
   7   6  17      141.20      188.14     48.11 o 
   8   6  17       12.39       24.33     35.84 o 
   9   6  17       85.02       87.63     31.81 o 
  10   6  17      202.25      279.48     47.01 o 
  11   6  17      200.69      141.34     36.34 o 
  12   6  17        7.11       24.30     19.75 o 
  13   6  17      146.27      170.08     40.52 o 
  14   6  17      153.86      153.45     38.16 o 
 -10   7  17       38.23       47.17     14.39 o 
  -9   7  17      234.98      257.96     25.35 o 
  -8   7  17       26.97       56.68     14.86 o 
  -7   7  17      132.85      145.02     32.61 o 
  -6   7  17        0.95      -14.30     12.32 o 
  -5   7  17        1.35       17.46     10.62 o 
  -4   7  17       94.75       87.77     16.15 o 
  -3   7  17       89.53      137.02     18.00 o 
  -2   7  17       27.13       25.02     31.69 o 
  -1   7  17       27.47       35.29     17.97 o 
   0   7  17       56.69       64.97     29.79 o 
   1   7  17       91.55       78.44     17.74 o 
   2   7  17        4.52       -0.69     13.06 o 
   3   7  17        1.31       26.64     15.44 o 
   4   7  17       15.88       59.85     18.72 o 
   5   7  17       15.48       18.46     14.94 o 
   6   7  17        3.32        9.26     13.41 o 
   7   7  17      172.31      235.66     28.46 o 
   8   7  17        0.57       35.71     18.91 o 
   9   7  17       41.48       37.41     16.22 o 
  10   7  17       33.64       32.95     14.95 o 
 -22   0  18       52.09       63.73     21.06 o 
 -20   0  18      276.18      335.39     48.79 o 
 -18   0  18     1238.07     1224.48     63.77 o 
 -16   0  18      927.58      947.00     78.99 o 
 -14   0  18        2.39       45.30     26.20 o 
 -12   0  18      123.96      191.04     37.05 o 
 -10   0  18     3078.79     2837.75    120.61 o 
  -8   0  18    10571.51    10388.06    151.80 o 
  -6   0  18        1.10       24.29     16.61 o 
  -4   0  18       70.02       83.49     24.84 o 
  -2   0  18     1161.38     1310.87     72.21 o 
   0   0  18     1427.62     1600.35     78.95 o 
   2   0  18     5603.24     5603.69    147.17 o 
   4   0  18     3123.55     3005.83    111.17 o 
   6   0  18     3203.18     3226.95    118.48 o 
   8   0  18     2840.15     2909.24    117.56 o 
  10   0  18     1552.06     1478.23     87.21 o 
  12   0  18       33.20       50.20     25.00 o 
  14   0  18      537.68      546.68     60.52 o 
  16   0  18        2.54        1.68     22.34 o 
  18   0  18       29.28       73.98     32.67 o 
  20   0  18      229.41      198.22     45.83 o 
 -21   1  18      219.16      226.27     23.08 o 
 -20   1  18       29.80       49.88     13.99 o 
 -19   1  18       39.78       59.55     14.44 o 
 -18   1  18      167.59      142.73     20.99 o 
 -17   1  18      234.39      246.86     25.43 o 
 -16   1  18        0.03        5.98     12.28 o 
 -15   1  18        0.47       12.77     27.19 o 
 -14   1  18      118.16      121.18     29.78 o 
 -13   1  18     2535.85     2645.17     86.56 o 
 -12   1  18      225.46      266.96     30.93 o 
 -11   1  18     2866.22     2828.37    123.34 o 
 -10   1  18     1307.74     1404.31     57.20 o 
  -9   1  18      351.14      307.49     28.21 o 
  -8   1  18       18.72       21.25     11.39 o 
  -7   1  18        3.01        5.91      5.23 o 
  -6   1  18       29.07       41.84      7.14 o 
  -5   1  18       45.59       56.79      9.78 o 
  -4   1  18     4087.07     4198.78    168.76 o 
  -3   1  18      948.99      884.89     41.56 o 
  -2   1  18     7478.08     7351.38    116.91 o 
  -1   1  18      165.49      188.87     30.26 o 
   0   1  18      133.69      133.41     19.51 o 
   1   1  18      846.00      835.13     40.77 o 
   2   1  18      247.93      289.78     25.76 o 
   3   1  18      217.27      246.82     35.92 o 
   4   1  18       44.70       49.83     21.30 o 
   5   1  18        0.08       -7.59      7.20 o 
   6   1  18     6682.29     6580.62     81.89 o 
   7   1  18      391.21      443.03     21.96 o 
   8   1  18    11109.80    10888.73    158.90 o 
   9   1  18       29.55       14.41     14.20 o 
  10   1  18      286.68      295.31     30.52 o 
  11   1  18      623.84      609.57     70.57 o 
  12   1  18      588.30      582.99     66.68 o 
  13   1  18      182.97      178.85     25.34 o 
  14   1  18       19.41       -0.57     13.48 o 
  15   1  18      255.12      262.75     31.55 o 
  16   1  18      563.39      492.57     42.78 o 
  17   1  18      112.14      155.59     41.93 o 
  18   1  18      442.95      395.69     66.62 o 
  19   1  18      295.36      316.60     45.56 o 
  20   1  18      191.80      150.04     38.67 o 
  21   1  18       12.72        1.44     23.80 o 
 -21   2  18       38.59       40.05     16.76 o 
 -20   2  18       62.09       92.90     19.36 o 
 -19   2  18       24.22        4.87     14.10 o 
 -18   2  18       47.24       54.87     19.10 o 
 -17   2  18      123.98      140.21     21.08 o 
 -16   2  18      151.12      155.22     21.06 o 
 -15   2  18       45.77       61.06     26.37 o 
 -14   2  18       38.31       82.87     31.90 o 
 -13   2  18       67.22      111.75     33.71 o 
 -12   2  18       33.09       69.73     29.66 o 
 -11   2  18       65.30       50.89     22.59 o 
 -10   2  18      529.22      574.23     36.41 o 
  -9   2  18     4209.14     4378.56     94.45 o 
  -8   2  18       98.48      132.86     16.20 o 
  -7   2  18      236.61      221.83     19.36 o 
  -6   2  18      116.39      124.50     10.29 o 
  -5   2  18     1109.06     1123.11     39.10 o 
  -4   2  18      118.06      119.32      9.58 o 
  -3   2  18      886.11      888.73     23.95 o 
  -2   2  18      215.41      260.27     23.44 o 
  -1   2  18       18.04       30.24     14.02 o 
   0   2  18       28.66       25.11     22.74 o 
   1   2  18       13.81       59.20     15.13 o 
   2   2  18     2616.44     2646.52     72.09 o 
   3   2  18      186.21      186.02     11.72 o 
   4   2  18      189.95      175.66     16.76 o 
   5   2  18      135.91      119.93     18.80 o 
   6   2  18      756.49      755.80     26.40 o 
   7   2  18      617.32      593.86     39.06 o 
   8   2  18        2.56       22.22     35.97 o 
   9   2  18      605.93      637.61     41.72 o 
  10   2  18       70.42      114.34     34.05 o 
  11   2  18       26.93        9.90     14.65 o 
  12   2  18      301.63      318.02     32.26 o 
  13   2  18      615.77      684.94     46.14 o 
  14   2  18       41.31       52.33     19.53 o 
  15   2  18        0.69        3.37     14.43 o 
  16   2  18        0.46       14.55     31.74 o 
  17   2  18       70.84       93.17     24.39 o 
  18   2  18       15.26      -21.63     25.78 o 
  19   2  18      669.60      824.60     81.54 o 
  20   2  18       18.43      -17.85     29.20 o 
 -20   3  18        6.05        9.75     21.46 o 
 -19   3  18        6.35        7.08     21.69 o 
 -18   3  18       21.74        5.32     17.32 o 
 -17   3  18       49.33       80.59     40.86 o 
 -16   3  18      179.25      131.47     33.20 o 
 -15   3  18      339.78      318.23     50.02 o 
 -14   3  18     1149.75     1232.19     91.20 o 
 -13   3  18      474.68      536.03     62.42 o 
 -12   3  18      697.01      666.06     89.16 o 
 -11   3  18     1567.91     1465.72     91.01 o 
 -10   3  18       20.37       21.79     17.34 o 
  -9   3  18      408.10      487.91     31.49 o 
  -8   3  18      470.28      505.97     31.56 o 
  -7   3  18        0.35      -16.72     11.15 o 
  -6   3  18      100.10       82.88     12.58 o 
  -5   3  18        7.71       -1.21      6.24 o 
  -4   3  18      435.15      417.62     18.01 o 
  -3   3  18       25.01       10.94     10.15 o 
  -2   3  18      570.61      561.09     21.88 o 
  -1   3  18      155.10      149.27     17.88 o 
   0   3  18      185.37      243.16     52.63 o 
   1   3  18     1214.62     1273.87     49.46 o 
   2   3  18      452.11      406.54     19.52 o 
   3   3  18      231.25      228.08     15.32 o 
   4   3  18        2.89        3.25      7.23 o 
   5   3  18      298.79      324.64     19.38 o 
   6   3  18     1934.71     1998.72     67.58 o 
   7   3  18     3710.45     3715.66     93.42 o 
   8   3  18      520.28      520.36     37.67 o 
   9   3  18       27.48       61.93     47.07 o 
  10   3  18      233.06      254.76     29.27 o 
  11   3  18       62.98       15.91     14.05 o 
  12   3  18      689.54      645.23     44.55 o 
  13   3  18       13.57        8.10     16.44 o 
  14   3  18        0.31       -8.76     21.76 o 
  15   3  18        6.84        0.95     21.09 o 
  16   3  18        6.85       28.88     29.65 o 
  17   3  18       28.23       28.67     26.33 o 
  18   3  18      209.92      291.51     52.35 o 
  19   3  18      436.39      528.94     66.87 o 
 -18   4  18      417.80      507.66     94.27 o 
 -17   4  18      391.78      484.97     63.25 o 
 -16   4  18      115.54      132.98     40.51 o 
 -15   4  18       74.78      114.83     33.30 o 
 -14   4  18        4.92        5.44     21.04 o 
 -13   4  18       62.84        9.55     20.45 o 
 -12   4  18       59.02       58.56     27.21 o 
 -11   4  18        3.80       27.19     27.15 o 
 -10   4  18      123.66      163.37     35.34 o 
  -9   4  18       47.64       77.22     30.21 o 
  -8   4  18     3459.10     3453.54     99.04 o 
  -7   4  18       30.21       49.11     16.21 o 
  -6   4  18        2.11        1.30      8.69 o 
  -5   4  18      469.04      496.50     36.08 o 
  -4   4  18        3.89        0.92      6.14 o 
  -3   4  18        1.61       -1.45      6.12 o 
  -2   4  18      226.43      217.99     13.79 o 
  -1   4  18      226.81      239.58     16.46 o 
   0   4  18     1807.24     1967.31     58.73 o 
   1   4  18       58.47       49.52     15.09 o 
   2   4  18      670.48      645.32     26.19 o 
   3   4  18     1990.19     1975.21     50.66 o 
   4   4  18     1577.10     1559.03     45.59 o 
   5   4  18      331.86      386.08     27.90 o 
   6   4  18      904.64      798.80     84.06 o 
   7   4  18       36.83       11.46     21.70 o 
   8   4  18      612.69      547.24     38.63 o 
   9   4  18      524.73      515.23     38.45 o 
  10   4  18      501.37      459.96     54.45 o 
  11   4  18      137.21      132.06     38.37 o 
  12   4  18     1015.00     1220.58     89.77 o 
  13   4  18      252.76      227.93     42.48 o 
  14   4  18      214.80      235.57     44.73 o 
  15   4  18        2.90        2.53     23.28 o 
  16   4  18      160.87      176.52     33.88 o 
  17   4  18       34.10       53.41     34.50 o 
  18   4  18      199.20      218.24     47.60 o 
 -16   5  18       36.25       69.64     29.13 o 
 -15   5  18       42.03       97.11     34.59 o 
 -14   5  18        2.00       -2.67     24.48 o 
 -13   5  18       97.87      131.11     35.93 o 
 -12   5  18        9.77       45.49     25.36 o 
 -11   5  18      108.86       97.65     31.26 o 
 -10   5  18       26.04       85.70     32.31 o 
  -9   5  18      483.48      398.33     53.27 o 
  -8   5  18      128.59      157.70     42.05 o 
  -7   5  18       26.20        8.00     10.22 o 
  -6   5  18       46.81       56.69     12.06 o 
  -5   5  18        6.83        4.97      9.79 o 
  -4   5  18      209.30      213.90     19.08 o 
  -3   5  18      577.66      560.70     28.82 o 
  -2   5  18       84.34       99.69     13.84 o 
  -1   5  18       91.16       84.39     15.96 o 
   0   5  18      382.49      383.23     49.76 o 
   1   5  18        9.64        2.47     25.96 o 
   2   5  18       93.96      105.83     29.58 o 
   3   5  18      396.82      324.48     26.87 o 
   4   5  18       87.52       64.60     14.48 o 
   5   5  18      687.81      647.39     84.85 o 
   6   5  18     1102.27     1175.72     50.80 o 
   7   5  18      282.80      241.29     38.72 o 
   8   5  18      132.71      136.11     34.09 o 
   9   5  18        6.00       21.39     23.76 o 
  10   5  18        2.51       22.55     24.93 o 
  11   5  18      257.36      215.02     42.12 o 
  12   5  18       96.29      189.01     43.55 o 
  13   5  18        1.07       26.42     24.72 o 
  14   5  18      210.36      246.67     46.47 o 
  15   5  18      228.37      316.71     54.53 o 
  16   5  18        4.83       11.13     20.70 o 
 -13   6  18      223.70      256.32     46.44 o 
 -12   6  18      245.04      432.48     58.01 o 
 -11   6  18       20.52      -27.66     24.27 o 
 -10   6  18        6.71       27.96     18.68 o 
  -9   6  18       11.40        4.83     15.10 o 
  -8   6  18        6.85       33.27     13.64 o 
  -7   6  18       44.07       42.01     13.15 o 
  -6   6  18       36.25       19.96     19.34 o 
  -5   6  18       16.61       16.18     11.10 o 
  -4   6  18       28.04       10.20     12.63 o 
  -3   6  18       15.37       16.16     11.19 o 
  -2   6  18      292.74      270.51     22.00 o 
  -1   6  18       87.07       98.24     37.34 o 
   0   6  18       34.00       36.47     23.36 o 
   1   6  18       91.26      112.42     37.26 o 
   2   6  18      551.43      612.11     56.38 o 
   3   6  18       24.89       17.85     11.98 o 
   4   6  18       24.59       15.29     14.07 o 
   5   6  18       38.56       51.72     23.62 o 
   6   6  18      245.70      254.66     27.16 o 
   7   6  18      168.35      181.33     24.08 o 
   8   6  18        4.79        8.38     12.44 o 
   9   6  18      256.53      344.02     51.82 o 
  10   6  18        7.31      -11.84     22.30 o 
  11   6  18       11.33       10.90     20.20 o 
  12   6  18        9.78       34.74     24.73 o 
  13   6  18        4.12       20.29     23.30 o 
  -9   7  18        7.77      -10.54     12.62 o 
  -8   7  18      107.25       86.00     23.21 o 
  -7   7  18        0.72        8.56     14.91 o 
  -6   7  18       14.00        0.01     20.76 o 
  -5   7  18       42.02       20.66     15.41 o 
  -4   7  18       21.33       34.74     22.42 o 
  -3   7  18       10.51        4.86     13.93 o 
  -2   7  18       46.69       66.02     35.92 o 
  -1   7  18      393.26      373.99     53.22 o 
   0   7  18       31.48       46.39     26.72 o 
   1   7  18       64.02       10.90     13.45 o 
   2   7  18       87.13       87.48     32.99 o 
   3   7  18       37.58       33.08     22.99 o 
   4   7  18        9.25        9.21     25.10 o 
   5   7  18        4.35       13.39     13.33 o 
   6   7  18       72.64       66.94     17.53 o 
   7   7  18       46.47       69.98     31.37 o 
   8   7  18       14.40       20.03     13.75 o 
 -21   0  19       17.61      -16.19     17.46 o 
 -19   0  19      411.63      471.66     42.44 o 
 -17   0  19       13.63        1.38     22.46 o 
 -15   0  19       16.89       47.31     28.55 o 
 -13   0  19        0.27       20.11     29.89 o 
 -11   0  19     4099.32     4277.30    153.72 o 
  -9   0  19      192.04      256.12     27.13 o 
  -7   0  19      330.47      298.42     38.92 o 
  -5   0  19      146.86      109.39     26.80 o 
  -3   0  19        9.40       -4.80     16.04 o 
  -1   0  19      600.01      483.54     45.88 o 
   1   0  19     2821.83     2780.84    107.05 o 
   3   0  19     5134.92     5172.80    147.65 o 
   5   0  19     3147.45     3187.92    119.78 o 
   7   0  19      227.31      227.19     37.88 o 
   9   0  19      429.19      310.65     42.05 o 
  11   0  19     1770.16     1773.64    100.05 o 
  13   0  19      127.60       56.04     25.04 o 
  15   0  19      354.55      325.60     48.36 o 
  17   0  19       38.17      -16.73     22.04 o 
  19   0  19       56.00       79.31     38.25 o 
 -21   1  19      118.85      106.59     17.47 o 
 -20   1  19       26.23       46.13     18.22 o 
 -19   1  19       56.94       31.80     19.54 o 
 -18   1  19       31.00       20.51     13.66 o 
 -17   1  19        6.57       39.32     18.50 o 
 -16   1  19      131.39      127.26     24.80 o 
 -15   1  19      462.80      509.21     41.77 o 
 -14   1  19     2567.32     2702.03     91.03 o 
 -13   1  19     1601.07     1526.39     68.21 o 
 -12   1  19      289.44      305.08     46.19 o 
 -11   1  19     2696.62     2568.43    115.97 o 
 -10   1  19        5.39       39.91     22.11 o 
  -9   1  19     2189.27     2237.27     59.64 o 
  -8   1  19       84.16       95.15     17.95 o 
  -7   1  19      445.00      454.18     27.30 o 
  -6   1  19      557.38      534.44     34.09 o 
  -5   1  19       15.89      -10.82     12.18 o 
  -4   1  19     1403.45     1394.14     53.49 o 
  -3   1  19      166.10      177.46     20.76 o 
  -2   1  19     1424.38     1384.17     53.38 o 
  -1   1  19     3851.84     3989.45     89.52 o 
   0   1  19     1364.92     1246.08     50.69 o 
   1   1  19      230.80      284.31     26.50 o 
   2   1  19      223.38      254.24     59.46 o 
   3   1  19        5.09       28.63     14.06 o 
   4   1  19       66.06       36.79     35.47 o 
   5   1  19        0.02        4.06     26.85 o 
   6   1  19     6027.99     5978.90    117.51 o 
   7   1  19      327.50      336.28     31.30 o 
   8   1  19       37.29       33.70     16.35 o 
   9   1  19     1506.10     1460.20     70.14 o 
  10   1  19       79.47      121.81     40.86 o 
  11   1  19     1660.47     1685.88    102.63 o 
  12   1  19      199.02      231.28     43.82 o 
  13   1  19       33.49      -16.04     15.99 o 
  14   1  19        0.50       11.02     45.64 o 
  15   1  19       26.53       33.85     16.89 o 
  16   1  19        6.83       15.22     16.07 o 
  17   1  19      467.69      562.56     47.27 o 
  18   1  19      816.89      837.94     76.18 o 
  19   1  19       55.17       38.46     31.49 o 
  20   1  19      302.32      369.84     42.74 o 
 -20   2  19      449.28      507.98     37.46 o 
 -19   2  19       32.30       20.15     15.10 o 
 -18   2  19      544.89      600.59     49.63 o 
 -17   2  19       31.94       74.32     31.79 o 
 -16   2  19        4.85       52.29     30.64 o 
 -15   2  19       57.06       70.84     26.35 o 
 -14   2  19        0.59      -16.89     23.27 o 
 -13   2  19      108.17      128.31     33.02 o 
 -12   2  19      522.47      546.95     37.63 o 
 -11   2  19       47.92       78.21     17.91 o 
 -10   2  19     4381.97     4372.66     98.66 o 
  -9   2  19        5.41       32.11     12.98 o 
  -8   2  19      195.90      197.86     18.92 o 
  -7   2  19       99.53       84.49     17.34 o 
  -6   2  19      245.78      228.50     19.46 o 
  -5   2  19      677.10      624.31     28.12 o 
  -4   2  19      473.02      383.61     16.49 o 
  -3   2  19      265.54      240.19     12.33 o 
  -2   2  19      288.02      285.45     25.65 o 
  -1   2  19        0.05       20.38     11.57 o 
   0   2  19     3253.88     3343.88    105.60 o 
   1   2  19       59.56       40.08     14.06 o 
   2   2  19     3280.38     3112.21     80.35 o 
   3   2  19      208.92      228.23     17.45 o 
   4   2  19      388.60      348.43     27.49 o 
   5   2  19      629.83      700.55     53.74 o 
   6   2  19      910.08      910.08     47.51 o 
   7   2  19      451.83      434.53     35.48 o 
   8   2  19      159.37      231.09     26.87 o 
   9   2  19     1708.31     1760.97     68.45 o 
  10   2  19      259.10      320.73     48.02 o 
  11   2  19       56.98       62.33     20.52 o 
  12   2  19     1796.06     1747.74     72.15 o 
  13   2  19        6.60       15.77     16.10 o 
  14   2  19       61.27       89.47     26.98 o 
  15   2  19      147.43      201.98     45.58 o 
  16   2  19        0.31      -25.45     16.97 o 
  17   2  19      251.03      253.03     34.34 o 
  18   2  19        4.93       14.91     24.90 o 
  19   2  19       54.24        4.65     27.19 o 
  20   2  19      206.36      102.29     37.07 o 
 -19   3  19        6.62       46.99     23.56 o 
 -18   3  19        2.86       10.93     22.47 o 
 -17   3  19       69.96       65.01     30.67 o 
 -16   3  19       84.17      127.13     36.52 o 
 -15   3  19        1.02      -21.95     25.87 o 
 -14   3  19      142.64      137.75     37.69 o 
 -13   3  19       54.91       97.87     36.27 o 
 -12   3  19      466.69      503.50     34.38 o 
 -11   3  19     3115.29     3053.91    189.83 o 
 -10   3  19       54.04       40.91     12.36 o 
  -9   3  19       85.48       84.73     13.32 o 
  -8   3  19       24.99       16.93     10.14 o 
  -7   3  19       66.91       52.16     18.92 o 
  -6   3  19      329.58      314.75     24.67 o 
  -5   3  19      280.69      279.39     15.44 o 
  -4   3  19     1540.36     1477.35     33.27 o 
  -3   3  19      674.54      649.16     24.08 o 
  -2   3  19       95.01       97.13     16.36 o 
  -1   3  19        3.45        7.57     11.95 o 
   0   3  19        0.15        5.05     19.80 o 
   1   3  19     1036.53     1084.92     47.35 o 
   2   3  19       10.24       13.56      6.59 o 
   3   3  19     1632.11     1560.91     37.65 o 
   4   3  19      915.77      958.61     30.62 o 
   5   3  19      514.96      522.22     23.96 o 
   6   3  19      262.66      273.51     28.04 o 
   7   3  19      182.57      211.58     25.89 o 
   8   3  19      234.98      224.53     26.63 o 
   9   3  19      355.44      376.89     33.63 o 
  10   3  19        3.22        9.18     13.56 o 
  11   3  19       52.08       28.60     24.25 o 
  12   3  19      198.86      300.90     50.28 o 
  13   3  19      102.89      132.41     24.46 o 
  14   3  19       14.18        0.91     15.18 o 
  15   3  19      208.56      219.92     46.37 o 
  16   3  19       46.72       63.13     32.12 o 
  17   3  19       99.90      134.61     41.00 o 
  18   3  19      143.88      228.20     48.17 o 
  19   3  19        9.05       28.80     25.53 o 
 -18   4  19        1.82       -6.63     24.66 o 
 -17   4  19       39.92       54.46     30.63 o 
 -16   4  19        7.57       32.85     30.80 o 
 -15   4  19      289.85      326.19     52.18 o 
 -14   4  19       14.00       18.97     27.25 o 
 -13   4  19       10.21        9.37     21.93 o 
 -12   4  19       12.45       45.79     26.03 o 
 -11   4  19      185.27      238.27     43.66 o 
 -10   4  19       11.92       26.08     23.56 o 
  -9   4  19      560.03      552.30     42.77 o 
  -8   4  19        0.04       30.23     24.55 o 
  -7   4  19       32.09       69.14     25.17 o 
  -6   4  19      223.35      219.48     18.92 o 
  -5   4  19      876.22      841.09     33.78 o 
  -4   4  19      147.34      121.81     11.15 o 
  -3   4  19      413.37      410.06     18.95 o 
  -2   4  19     1110.28     1151.11     34.03 o 
  -1   4  19        3.30      -11.34      9.15 o 
   0   4  19      181.66      236.47     22.58 o 
   1   4  19       50.85       58.28     14.50 o 
   2   4  19      123.41      107.22     12.51 o 
   3   4  19      221.57      230.94     21.96 o 
   4   4  19       18.13       14.70      8.04 o 
   5   4  19      258.05      243.32     23.45 o 
   6   4  19        0.21        9.58     13.10 o 
   7   4  19      103.00       70.84     18.11 o 
   8   4  19        0.20        2.64     26.88 o 
   9   4  19       31.77       34.57     22.83 o 
  10   4  19      102.34      105.39     22.34 o 
  11   4  19      257.19      310.21     48.59 o 
  12   4  19       31.08       -7.27     28.69 o 
  13   4  19      139.33      143.16     38.23 o 
  14   4  19        0.57        9.51     23.00 o 
  15   4  19        0.74       65.12     32.18 o 
  16   4  19       45.77       92.52     35.95 o 
  17   4  19       81.63       90.86     39.17 o 
 -15   5  19      129.71      142.60     41.66 o 
 -14   5  19      267.99      323.56     54.06 o 
 -13   5  19       66.71      135.66     38.56 o 
 -12   5  19        7.47      -12.14     20.73 o 
 -11   5  19        3.78       -3.91     24.13 o 
 -10   5  19       47.32       19.90     16.91 o 
  -9   5  19       37.69       46.81     19.60 o 
  -8   5  19        0.61       13.76     36.69 o 
  -7   5  19       74.87       71.07     15.12 o 
  -6   5  19        7.83       -7.09     16.07 o 
  -5   5  19      390.68      348.94     24.25 o 
  -4   5  19      316.44      362.01     24.38 o 
  -3   5  19      313.25      304.46     21.95 o 
  -2   5  19        3.58        5.31      9.11 o 
  -1   5  19       30.28       44.57     24.58 o 
   0   5  19      426.29      383.00     51.59 o 
   1   5  19       40.59       42.88     25.48 o 
   2   5  19      398.92      374.48     29.17 o 
   3   5  19        1.17       13.60     11.15 o 
   4   5  19       11.89       32.32     26.86 o 
   5   5  19      195.95      263.36     39.60 o 
   6   5  19      515.41      610.42     37.43 o 
   7   5  19        3.12       18.14     13.02 o 
   8   5  19      104.72       67.62     30.21 o 
   9   5  19       70.87       46.05     26.02 o 
  10   5  19      271.92      390.18     54.02 o 
  11   5  19        0.03       23.31     26.62 o 
  12   5  19       52.27       66.04     27.91 o 
  13   5  19        4.36       34.43     29.65 o 
  14   5  19       67.42       56.02     29.54 o 
  15   5  19        0.27       19.35     25.37 o 
 -12   6  19        0.19       18.68     17.56 o 
 -11   6  19        6.80       44.56     20.83 o 
 -10   6  19      186.02      174.82     55.60 o 
  -9   6  19        8.92       18.78     13.17 o 
  -8   6  19      363.74      370.61     27.82 o 
  -7   6  19        0.05        0.41     10.35 o 
  -6   6  19      168.34      178.47     20.01 o 
  -5   6  19       15.70       20.20     11.21 o 
  -4   6  19       19.06       37.08     17.53 o 
  -3   6  19      183.23      181.22     18.51 o 
  -2   6  19      156.59      169.97     18.80 o 
  -1   6  19      299.97      339.77     52.91 o 
   0   6  19       52.45       76.25     30.48 o 
   1   6  19      163.63      240.18     45.15 o 
   2   6  19      990.47      965.89     48.62 o 
   3   6  19        1.52       29.95     13.42 o 
   4   6  19       21.59       30.00     14.47 o 
   5   6  19       48.93       60.34     17.37 o 
   6   6  19       11.25       49.54     17.78 o 
   7   6  19       61.43       94.03     18.88 o 
   8   6  19        9.57       11.01     20.96 o 
   9   6  19        4.89       11.51     13.08 o 
  10   6  19      182.45      205.18     43.49 o 
  11   6  19      143.77       57.62     28.02 o 
  12   6  19       12.56       11.46     22.22 o 
  -7   7  19       54.19       76.31     28.13 o 
  -6   7  19        5.02       27.19     16.33 o 
  -5   7  19        1.36       20.33     11.74 o 
  -4   7  19        7.67       23.96     16.34 o 
  -3   7  19        8.06       20.58     17.49 o 
  -2   7  19       69.94       41.55     17.87 o 
  -1   7  19       71.06       98.45     34.00 o 
   0   7  19       18.56       22.32     23.83 o 
   1   7  19       10.69       20.48     24.72 o 
   2   7  19       15.92       38.48     16.24 o 
   3   7  19        7.73       28.76     15.35 o 
   4   7  19      109.65      158.31     28.47 o 
   5   7  19      148.63      160.00     25.13 o 
   6   7  19       24.09       14.85     22.46 o 
 -20   0  20      384.47      555.59     67.44 o 
 -18   0  20      259.65      300.09     50.80 o 
 -16   0  20      414.21      412.11     55.96 o 
 -14   0  20      333.46      355.10     51.33 o 
 -12   0  20     1442.56     1456.61     95.13 o 
 -10   0  20       82.46      140.04     32.04 o 
  -8   0  20        1.68       -1.09     17.37 o 
  -6   0  20     2229.63     2189.00     98.55 o 
  -4   0  20     3621.50     3555.59    123.16 o 
  -2   0  20      351.57      360.87     39.93 o 
   0   0  20     5675.58     5390.75    152.31 o 
   2   0  20     4654.27     4402.29    139.13 o 
   4   0  20     2284.98     2408.24    105.54 o 
   6   0  20      819.73      890.49     68.05 o 
   8   0  20      448.51      415.27     49.21 o 
  10   0  20     3118.92     3072.13    131.00 o 
  12   0  20      239.59      183.13     38.16 o 
  14   0  20      363.32      335.81     51.37 o 
  16   0  20     1004.07     1052.44     87.73 o 
  18   0  20       17.30       33.16     27.91 o 
  20   0  20       47.92       78.63     34.04 o 
 -20   1  20       27.13       20.20     17.94 o 
 -19   1  20       88.97       77.30     56.30 o 
 -18   1  20        2.76       16.87     17.37 o 
 -17   1  20       17.35       20.51     23.91 o 
 -16   1  20      220.58      169.99     36.39 o 
 -15   1  20        0.30        6.39     18.66 o 
 -14   1  20      526.49      534.85     43.93 o 
 -13   1  20     2380.14     2511.76    125.94 o 
 -12   1  20      100.46      137.43     23.84 o 
 -11   1  20     2258.93     2294.85     77.19 o 
 -10   1  20      215.00      210.66     21.57 o 
  -9   1  20      156.76      193.06     20.05 o 
  -8   1  20      279.80      253.97     21.72 o 
  -7   1  20      109.02      105.85     19.05 o 
  -6   1  20     1046.34      965.61     46.28 o 
  -5   1  20      138.44      142.94     31.41 o 
  -4   1  20      489.12      455.49     32.47 o 
  -3   1  20       72.50       60.29     15.38 o 
  -2   1  20      280.46      387.26     30.69 o 
  -1   1  20      300.68      361.02     29.50 o 
   0   1  20      921.32      970.88     57.96 o 
   1   1  20       76.35       74.95     17.71 o 
   2   1  20     2727.02     2673.85     76.65 o 
   3   1  20       81.23       57.04     16.31 o 
   4   1  20       16.09       -8.86     14.75 o 
   5   1  20     1979.42     1908.65     67.78 o 
   6   1  20      106.43      139.76     23.53 o 
   7   1  20       41.88       52.26     17.25 o 
   8   1  20       70.28      110.82     21.47 o 
   9   1  20      796.14      849.23     49.68 o 
  10   1  20     1297.14     1372.65     63.22 o 
  11   1  20        9.29       41.44     48.73 o 
  12   1  20       20.67       27.11     17.22 o 
  13   1  20      161.98      197.13     29.22 o 
  14   1  20        1.81       44.84     18.39 o 
  15   1  20      259.84      253.56     32.48 o 
  16   1  20       12.54       21.42     17.50 o 
  17   1  20       32.99       60.53     22.97 o 
  18   1  20      737.10      755.52     55.34 o 
  19   1  20        1.79       -6.53     51.25 o 
 -19   2  20        4.50      -46.46     33.08 o 
 -18   2  20       81.75       81.66     30.96 o 
 -17   2  20      241.52      329.90     53.54 o 
 -16   2  20       28.29       32.60     26.31 o 
 -15   2  20       27.30       43.09     23.61 o 
 -14   2  20       58.06       90.79     33.76 o 
 -13   2  20      384.59      421.90     39.33 o 
 -12   2  20      118.04      161.88     44.35 o 
 -11   2  20       15.54       65.05     30.89 o 
 -10   2  20      179.89      210.37     20.88 o 
  -9   2  20       48.34       57.21     12.41 o 
  -8   2  20       86.70       42.03     20.40 o 
  -7   2  20      196.59      167.43     17.44 o 
  -6   2  20      268.78      246.83     20.95 o 
  -5   2  20     1373.52     1301.12     41.14 o 
  -4   2  20     1109.40     1039.83     42.32 o 
  -3   2  20      174.75      162.52     30.26 o 
  -2   2  20      419.85      356.95     29.31 o 
  -1   2  20        0.32       20.81     14.58 o 
   0   2  20      147.63      149.18     20.25 o 
   1   2  20     2423.69     2516.97     73.98 o 
   2   2  20        4.97       -4.12     19.76 o 
   3   2  20      270.82      283.57     27.89 o 
   4   2  20        6.06       14.81      6.88 o 
   5   2  20      645.39      640.96     53.57 o 
   6   2  20     1506.07     1393.84     59.24 o 
   7   2  20      301.80      321.83     32.07 o 
   8   2  20     2365.80     2325.73     78.45 o 
   9   2  20      311.38      368.95     41.78 o 
  10   2  20       78.79       70.97     27.22 o 
  11   2  20      684.18      719.96     47.63 o 
  12   2  20        0.63       -4.71     13.48 o 
  13   2  20      338.71      328.13     34.60 o 
  14   2  20      175.97      202.44     29.74 o 
  15   2  20        1.61       15.74     17.75 o 
  16   2  20      107.74      132.50     27.72 o 
  17   2  20       14.16       23.65     32.58 o 
  18   2  20        2.87       41.64     34.99 o 
  19   2  20       99.62       95.77     36.85 o 
 -18   3  20       96.03      142.43     38.68 o 
 -17   3  20       14.00       27.36     25.84 o 
 -16   3  20      340.66      368.49     56.91 o 
 -15   3  20       96.82       70.33     33.32 o 
 -14   3  20       40.14       36.62     27.03 o 
 -13   3  20        1.43       44.52     26.18 o 
 -12   3  20      286.74      336.03     49.00 o 
 -11   3  20      380.12      343.70     29.56 o 
 -10   3  20       31.45       48.35     13.14 o 
  -9   3  20       17.05       -0.71      9.74 o 
  -8   3  20      154.14      157.48     17.46 o 
  -7   3  20      178.90      194.74     23.00 o 
  -6   3  20        4.34        2.41      5.79 o 
  -5   3  20       25.19       27.93      6.74 o 
  -4   3  20      835.44      891.99     28.38 o 
  -3   3  20        0.12        0.79      5.72 o 
  -2   3  20      287.36      234.77     24.86 o 
  -1   3  20       22.40       22.87     20.61 o 
   0   3  20     1658.42     1612.77    101.48 o 
   1   3  20      126.98       90.69     17.75 o 
   2   3  20        0.89       10.89     12.77 o 
   3   3  20      214.63      211.88     15.03 o 
   4   3  20     1167.86     1104.00     32.70 o 
   5   3  20      112.61       94.55     11.80 o 
   6   3  20      426.51      407.54     21.99 o 
   7   3  20      420.11      388.83     33.67 o 
   8   3  20      319.54      228.73     26.84 o 
   9   3  20      461.67      432.56     43.56 o 
  10   3  20      338.04      284.89     30.62 o 
  11   3  20      259.04      249.69     29.82 o 
  12   3  20      161.86      216.32     48.39 o 
  13   3  20        0.89        8.61     22.83 o 
  14   3  20        0.32       -4.35     33.49 o 
  15   3  20       21.11        7.22     32.28 o 
  16   3  20       29.46      -36.45     26.79 o 
  17   3  20       15.02       -6.42     24.30 o 
  18   3  20        1.25       33.43     26.25 o 
 -17   4  20       89.34       40.66     27.90 o 
 -16   4  20        0.99       44.50     31.08 o 
 -15   4  20        4.06      -46.14     30.76 o 
 -14   4  20      139.94      190.75     42.60 o 
 -13   4  20      560.97      543.48     63.32 o 
 -12   4  20      148.73      146.62     35.62 o 
 -11   4  20        6.92       30.48     27.06 o 
 -10   4  20      122.00      170.52     27.60 o 
  -9   4  20      123.55      141.18     24.65 o 
  -8   4  20       21.20       14.23     15.83 o 
  -7   4  20      294.55      262.16     35.68 o 
  -6   4  20       21.41       19.73      8.36 o 
  -5   4  20        6.35       12.63      9.08 o 
  -4   4  20        7.99        1.75      9.43 o 
  -3   4  20      134.36      121.09     16.74 o 
  -2   4  20      154.75      194.94     21.02 o 
  -1   4  20       53.12       81.89     16.25 o 
   0   4  20      606.32      634.82     36.36 o 
   1   4  20        4.03       -3.21     22.72 o 
   2   4  20       68.86       83.41     11.29 o 
   3   4  20        8.00        7.37      9.35 o 
   4   4  20        7.53        9.57      8.17 o 
   5   4  20      364.45      382.04     22.26 o 
   6   4  20       46.12       54.31     11.85 o 
   7   4  20        0.07        8.39      9.64 o 
   8   4  20        0.16       14.27     13.76 o 
   9   4  20       28.63       55.47     16.66 o 
  10   4  20      244.11      253.12     30.31 o 
  11   4  20        1.59       21.23     23.72 o 
  12   4  20        2.98       15.12     23.28 o 
  13   4  20        2.29       60.08     30.54 o 
  14   4  20      189.40      303.97     51.85 o 
  15   4  20        6.69        3.15     24.53 o 
  16   4  20       41.32      116.72     39.80 o 
 -14   5  20       56.90      169.49     40.54 o 
 -13   5  20      579.78      569.25     67.46 o 
 -12   5  20        4.06       24.53     24.77 o 
 -11   5  20      235.34      286.91     34.67 o 
 -10   5  20      171.15      143.77     25.67 o 
  -9   5  20        7.42       25.50     14.14 o 
  -8   5  20       86.07       99.61     20.49 o 
  -7   5  20      119.48      107.62     15.25 o 
  -6   5  20       57.12       54.06     12.14 o 
  -5   5  20        7.94        3.20     11.94 o 
  -4   5  20      114.40      112.30     15.16 o 
  -3   5  20        9.03       16.62     10.07 o 
  -2   5  20        4.49       20.50     13.70 o 
  -1   5  20     1230.27     1143.63     87.63 o 
   0   5  20      294.40      323.80     49.62 o 
   1   5  20       10.99        1.92     20.70 o 
   2   5  20      353.07      335.49     27.18 o 
   3   5  20      294.38      275.14     45.43 o 
   4   5  20      211.07      167.95     36.45 o 
   5   5  20      118.50      177.55     39.33 o 
   6   5  20       19.73       64.64     29.89 o 
   7   5  20        4.89       35.76     30.83 o 
   8   5  20      376.67      356.51     53.53 o 
   9   5  20        7.82      -31.96     25.23 o 
  10   5  20      255.52      280.63     46.79 o 
  11   5  20       56.51      120.39     38.57 o 
  12   5  20      150.70       91.12     34.06 o 
  13   5  20       47.82       46.87     27.92 o 
  14   5  20        3.17       -5.39     22.27 o 
 -11   6  20      104.26       77.77     41.35 o 
 -10   6  20       63.53       53.42     44.81 o 
  -9   6  20        7.59       18.63     19.05 o 
  -8   6  20        9.72       16.45     17.72 o 
  -7   6  20       24.24       41.67     23.92 o 
  -6   6  20      178.61      154.00     53.66 o 
  -5   6  20      173.98      191.13     27.43 o 
  -4   6  20        0.28       11.90     29.25 o 
  -3   6  20       14.69       30.80     17.68 o 
  -2   6  20      110.62      143.52     39.99 o 
  -1   6  20        9.43        1.13     21.21 o 
   0   6  20        3.44       16.09     22.72 o 
   1   6  20      149.02      209.57     44.33 o 
   2   6  20        0.24       20.44     23.31 o 
   3   6  20        0.40        3.47     23.63 o 
   4   6  20        3.86       37.06     26.90 o 
   5   6  20       21.54        0.42     22.47 o 
   6   6  20        0.49      -10.52     24.58 o 
   7   6  20        6.70      -28.04     25.53 o 
   8   6  20        7.85       41.28     23.93 o 
   9   6  20        0.94      -24.19     25.77 o 
  10   6  20        2.76       58.48     27.65 o 
  -4   7  20        9.88       20.70     24.00 o 
  -3   7  20       62.09       81.36     34.11 o 
  -2   7  20       34.43       40.87     28.50 o 
  -1   7  20        5.81       13.12     28.41 o 
   0   7  20       90.83       94.33     35.74 o 
   1   7  20       88.05      133.13     39.14 o 
   2   7  20        2.00       40.42     27.30 o 
   3   7  20       26.50       36.92     26.83 o 
   4   7  20      106.61      120.49     34.33 o 
 -19   0  21       18.32       28.75     25.07 o 
 -17   0  21        0.09       30.09     26.25 o 
 -15   0  21      557.63      590.26     66.26 o 
 -13   0  21      153.00      182.32     40.72 o 
 -11   0  21      243.66      236.71     41.01 o 
  -9   0  21       24.67       34.40     22.94 o 
  -7   0  21      701.87      701.34     58.93 o 
  -5   0  21        6.42       41.96     22.68 o 
  -3   0  21     1992.55     1918.18     93.40 o 
  -1   0  21      171.32      111.89     26.30 o 
   1   0  21      111.65       69.57     24.13 o 
   3   0  21     2565.13     2572.57    111.48 o 
   5   0  21     3598.58     3732.25    136.71 o 
   7   0  21     1345.77     1232.32     81.68 o 
   9   0  21     1891.00     1786.35    101.61 o 
  11   0  21       20.22        3.68     19.66 o 
  13   0  21       39.96      -24.14     24.87 o 
  15   0  21      345.23      417.68     56.10 o 
  17   0  21      953.14      817.66     80.42 o 
  19   0  21      278.75      309.91     56.30 o 
 -19   1  21        3.72        5.76     25.56 o 
 -18   1  21        0.63       15.84     16.69 o 
 -17   1  21        0.14       61.37     28.10 o 
 -16   1  21      295.63      257.99     32.42 o 
 -15   1  21       46.75       47.30     27.22 o 
 -14   1  21      553.51      590.68     67.58 o 
 -13   1  21       81.07      113.26     22.69 o 
 -12   1  21     1866.47     1931.17     73.94 o 
 -11   1  21      467.18      503.14     31.86 o 
 -10   1  21        0.24        1.21     12.31 o 
  -9   1  21       47.00       32.08     12.12 o 
  -8   1  21       13.04        3.12     11.69 o 
  -7   1  21      188.18      179.30     21.64 o 
  -6   1  21        4.78       -4.36     13.65 o 
  -5   1  21      117.73       97.02     41.27 o 
  -4   1  21        5.31        2.55     26.93 o 
  -3   1  21      347.64      315.58     28.64 o 
  -2   1  21      426.35      377.63     31.44 o 
  -1   1  21      223.76      197.85     23.79 o 
   0   1  21     3840.23     3748.05    114.70 o 
   1   1  21      424.17      411.76     85.01 o 
   2   1  21        7.97       -2.64     13.38 o 
   3   1  21     1970.13     1926.93     67.72 o 
   4   1  21      660.88      631.17     41.06 o 
   5   1  21       94.18      102.26     20.05 o 
   6   1  21     1137.20      988.13     50.78 o 
   7   1  21      277.65      324.40     30.70 o 
   8   1  21     1393.47     1416.74     62.80 o 
   9   1  21      324.05      337.25     34.21 o 
  10   1  21      438.96      389.97     36.34 o 
  11   1  21      510.18      532.11     41.99 o 
  12   1  21       80.33       66.84     19.70 o 
  13   1  21      253.42      230.05     30.20 o 
  14   1  21      103.67      107.87     22.54 o 
  15   1  21       31.01      -18.16     18.61 o 
  16   1  21       74.84       34.20     65.56 o 
  17   1  21      164.23      199.38     31.68 o 
  18   1  21      110.60      108.35     28.05 o 
 -18   2  21       95.74       85.91     28.80 o 
 -17   2  21        1.08       -8.17     23.56 o 
 -16   2  21      504.43      644.78     71.81 o 
 -15   2  21      244.18      257.69     42.32 o 
 -14   2  21      335.81      322.16     39.31 o 
 -13   2  21       43.38       41.08     14.19 o 
 -12   2  21       82.56       71.58     19.18 o 
 -11   2  21      194.53      221.18     22.18 o 
 -10   2  21       28.79       28.28     12.00 o 
  -9   2  21      215.82      232.66     21.72 o 
  -8   2  21      105.08       69.01     12.36 o 
  -7   2  21      107.94       68.64     13.37 o 
  -6   2  21     1228.83     1279.92     54.25 o 
  -5   2  21        1.66      -12.10     12.38 o 
  -4   2  21       16.18        9.38     16.03 o 
  -3   2  21        9.19       20.49     13.70 o 
  -2   2  21      230.45      279.29     26.61 o 
  -1   2  21       23.17       27.44     17.08 o 
   0   2  21      435.61      448.78     33.29 o 
   1   2  21      115.62      107.01     20.53 o 
   2   2  21      114.60      121.50     21.09 o 
   3   2  21     1034.67     1081.92     51.63 o 
   4   2  21      901.80      940.90     49.00 o 
   5   2  21     2954.35     2872.82     85.01 o 
   6   2  21      608.48      590.53     60.93 o 
   7   2  21       44.69       36.83     16.34 o 
   8   2  21      314.37      230.67     28.68 o 
   9   2  21      797.75      863.67     90.03 o 
  10   2  21        9.39       -6.25     15.63 o 
  11   2  21      356.11      333.10     33.49 o 
  12   2  21        2.40      -13.81     17.11 o 
  13   2  21      501.26      560.46     44.77 o 
  14   2  21      671.84      757.22     52.96 o 
  15   2  21      385.89      353.81     38.64 o 
  16   2  21        2.79      -16.76     17.18 o 
  17   2  21       99.22      124.20     28.05 o 
  18   2  21       68.30       72.04     26.56 o 
 -17   3  21      378.39      342.87     55.47 o 
 -16   3  21       45.78       80.98     35.80 o 
 -15   3  21      148.58      160.77     37.92 o 
 -14   3  21      114.52       70.40     31.55 o 
 -13   3  21     1489.46     1558.30    105.08 o 
 -12   3  21       16.74       33.49     26.77 o 
 -11   3  21      336.12      299.83     33.39 o 
 -10   3  21      388.85      350.06     35.62 o 
  -9   3  21       87.12       77.31     13.30 o 
  -8   3  21      414.71      425.92     27.14 o 
  -7   3  21      549.64      550.74     30.47 o 
  -6   3  21      250.89      274.26     21.59 o 
  -5   3  21      377.49      347.90     28.33 o 
  -4   3  21       18.62        6.60     12.65 o 
  -3   3  21      138.27      115.28     18.71 o 
  -2   3  21      989.16      938.09     73.15 o 
  -1   3  21     1221.42     1237.07     52.22 o 
   0   3  21     3049.59     2826.41    105.57 o 
   1   3  21      106.61      117.92     19.42 o 
   2   3  21      733.22      666.47     40.70 o 
   3   3  21      274.20      224.84     26.63 o 
   4   3  21       11.59       10.18     15.17 o 
   5   3  21        6.72       11.74     12.48 o 
   6   3  21       72.79      115.26     22.07 o 
   7   3  21      172.30      214.52     26.97 o 
   8   3  21     1066.44     1164.25     57.84 o 
   9   3  21      407.81      390.22     34.88 o 
  10   3  21      220.12      229.78     31.09 o 
  11   3  21      133.44      165.69     27.47 o 
  12   3  21        0.00       -5.77     36.48 o 
  13   3  21       61.97       92.23     23.07 o 
  14   3  21       13.10       41.25     16.99 o 
  15   3  21        5.15       14.02     22.12 o 
  16   3  21      417.91      363.65     56.38 o 
  17   3  21      135.69      200.56     45.30 o 
 -16   4  21       85.31       81.95     35.44 o 
 -15   4  21        4.90        9.65     21.43 o 
 -14   4  21      381.68      461.18     61.18 o 
 -13   4  21      321.10      380.39     55.54 o 
 -12   4  21       48.46      102.65     37.29 o 
 -11   4  21      219.46      261.18     33.62 o 
 -10   4  21       27.53        7.27     40.02 o 
  -9   4  21       24.49       49.07     18.92 o 
  -8   4  21        9.25      -13.95     15.41 o 
  -7   4  21      166.79      213.45     29.32 o 
  -6   4  21      137.64      116.15     28.44 o 
  -5   4  21      114.43      107.59     21.00 o 
  -4   4  21      272.61      248.36     44.08 o 
  -3   4  21      292.67      294.21     48.01 o 
  -2   4  21      925.54      890.45     77.69 o 
  -1   4  21       91.11      104.24     17.64 o 
   0   4  21       98.91      111.98     17.71 o 
   1   4  21      148.97      122.39     33.38 o 
   2   4  21       12.17       19.06     12.33 o 
   3   4  21      368.69      340.70     30.08 o 
   4   4  21       46.85       60.17     15.83 o 
   5   4  21       33.47       51.45     17.59 o 
   6   4  21        5.51       26.12     13.73 o 
   7   4  21        8.79       21.29     13.68 o 
   8   4  21       10.43       23.20     22.89 o 
   9   4  21      256.50      188.03     29.53 o 
  10   4  21       22.85       18.53     16.03 o 
  11   4  21      188.77      200.27     28.34 o 
  12   4  21       11.24       14.65     22.78 o 
  13   4  21        0.48       59.67     34.08 o 
  14   4  21        2.61      -42.54     31.47 o 
  15   4  21       21.33       63.57     31.39 o 
 -13   5  21        8.58        1.49     16.69 o 
 -12   5  21       38.22       53.18     21.68 o 
 -11   5  21       14.19       -1.05     15.61 o 
 -10   5  21       47.68       34.47     37.53 o 
  -9   5  21      113.53      136.10     40.31 o 
  -8   5  21       29.11       39.62     22.19 o 
  -7   5  21       59.97       91.91     21.74 o 
  -6   5  21      244.27      248.06     31.12 o 
  -5   5  21      106.56      104.55     22.54 o 
  -4   5  21       28.84       25.49     15.51 o 
  -3   5  21       78.38       80.28     29.93 o 
  -2   5  21      391.68      351.68     53.61 o 
  -1   5  21      345.45      376.56     53.47 o 
   0   5  21       14.10       23.30     28.38 o 
   1   5  21       89.93       76.29     30.48 o 
   2   5  21       52.19       77.13     32.42 o 
   3   5  21       11.32       46.41     28.17 o 
   4   5  21       17.08       15.23     21.60 o 
   5   5  21      289.27      314.69     50.32 o 
   6   5  21      116.50      100.56     31.51 o 
   7   5  21      775.35      824.54     77.33 o 
   8   5  21       24.22        8.33     21.24 o 
   9   5  21      115.73      143.46     39.45 o 
  10   5  21       81.32      121.38     36.93 o 
  11   5  21       14.30       94.20     37.18 o 
  12   5  21        8.76       24.12     26.10 o 
  13   5  21       29.17       59.77     31.45 o 
  -9   6  21        1.68        0.86     16.97 o 
  -8   6  21        7.67       48.38     20.77 o 
  -7   6  21        2.12      -14.72     18.52 o 
  -6   6  21       19.14       20.61     36.15 o 
  -5   6  21        7.31        9.31     17.42 o 
  -4   6  21        9.82        7.28     14.79 o 
  -3   6  21      374.35      432.07     59.18 o 
  -2   6  21        6.39       80.43     34.43 o 
  -1   6  21        1.69       -1.09     21.28 o 
   0   6  21       13.08       43.54     32.36 o 
   1   6  21      164.40      163.98     40.22 o 
   2   6  21       98.53       94.99     35.97 o 
   3   6  21      153.03      111.69     32.25 o 
   4   6  21      252.50      287.27     51.14 o 
   5   6  21       17.13       20.83     20.30 o 
   6   6  21       50.56       59.91     35.80 o 
   7   6  21        8.26       41.22     27.73 o 
   8   6  21        0.72      -49.15     32.76 o 
   9   6  21        5.89      -16.18     24.87 o 
 -18   0  22      352.39      425.18     61.44 o 
 -16   0  22      294.31      336.89     54.31 o 
 -14   0  22      487.75      449.13     59.09 o 
 -12   0  22       86.46      106.37     30.80 o 
 -10   0  22       51.09       86.04     27.65 o 
  -8   0  22      549.54      581.65     55.80 o 
  -6   0  22       15.44       59.24     22.77 o 
  -4   0  22      652.59      627.80     56.98 o 
  -2   0  22     1625.24     1545.14     87.15 o 
   0   0  22       24.44       16.62     16.95 o 
   2   0  22       39.36       14.48     20.69 o 
   4   0  22       20.82       25.57     18.90 o 
   6   0  22     1793.72     1846.46    100.33 o 
   8   0  22      896.60      879.95     72.32 o 
  10   0  22      255.30      287.57     44.84 o 
  12   0  22      301.39      289.30     47.56 o 
  14   0  22      640.55      792.22     76.48 o 
  16   0  22     1266.61     1289.72    100.55 o 
  18   0  22       76.69      137.37     41.07 o 
 -18   1  22        1.30       28.78     20.40 o 
 -17   1  22      325.72      333.13     54.61 o 
 -16   1  22       53.82      104.11     32.81 o 
 -15   1  22      160.73      149.72     41.53 o 
 -14   1  22       20.21       36.54     22.08 o 
 -13   1  22      211.23      240.77     30.24 o 
 -12   1  22     1375.84     1407.65     53.49 o 
 -11   1  22      241.60      220.26     23.02 o 
 -10   1  22      383.28      348.37     27.06 o 
  -9   1  22      532.28      493.65     37.35 o 
  -8   1  22      236.37      211.72     25.51 o 
  -7   1  22       85.86       99.00     19.71 o 
  -6   1  22      353.73      301.01     28.79 o 
  -5   1  22       73.22       56.65     18.49 o 
  -4   1  22     1527.63     1422.72     59.65 o 
  -3   1  22      586.16      479.31     35.44 o 
  -2   1  22     3001.31     2722.04    130.42 o 
  -1   1  22       90.56       63.73     16.01 o 
   0   1  22      547.55      524.57     59.98 o 
   1   1  22       15.05        3.71     12.72 o 
   2   1  22      442.01      474.26     71.98 o 
   3   1  22       60.56      124.42     23.05 o 
   4   1  22      675.26      671.19     42.93 o 
   5   1  22      403.91      401.67     34.17 o 
   6   1  22      227.43      201.44     25.43 o 
   7   1  22       23.09       33.95     15.84 o 
   8   1  22      615.55      643.01     44.36 o 
   9   1  22      486.37      534.77     42.13 o 
  10   1  22      447.12      397.74     37.75 o 
  11   1  22      242.42      216.26     29.60 o 
  12   1  22      140.14      168.40     26.73 o 
  13   1  22       36.87       13.01     16.77 o 
  14   1  22      202.50      197.44     30.07 o 
  15   1  22       35.45       66.93     21.42 o 
  16   1  22       76.58       97.18     25.24 o 
  17   1  22       11.57       24.33     21.08 o 
  18   1  22        5.39       -5.35     17.61 o 
 -18   2  22       37.18       51.57     29.47 o 
 -17   2  22       53.21       87.16     32.67 o 
 -16   2  22       35.50       10.81     27.17 o 
 -15   2  22      602.32      570.87     42.86 o 
 -14   2  22       17.07       -6.11     14.18 o 
 -13   2  22      980.33      970.40     53.53 o 
 -12   2  22       55.56       60.31     15.51 o 
 -11   2  22        3.54        8.96     11.12 o 
 -10   2  22        0.56       15.14     10.33 o 
  -9   2  22        0.18        3.04     16.74 o 
  -8   2  22      144.91      159.34     18.66 o 
  -7   2  22      167.14      149.85     21.83 o 
  -6   2  22      311.06      297.11     27.94 o 
  -5   2  22      282.72      249.39     37.64 o 
  -4   2  22       85.28       83.00     18.80 o 
  -3   2  22     1017.89     1021.76     81.80 o 
  -2   2  22       26.09       19.13     13.98 o 
  -1   2  22       64.99       79.36     18.20 o 
   0   2  22      293.27      270.68     26.71 o 
   1   2  22     1092.93      989.90     49.79 o 
   2   2  22        3.20        8.88     15.11 o 
   3   2  22      183.61      226.37     27.36 o 
   4   2  22      348.89      343.44     31.12 o 
   5   2  22       83.92       99.91     19.66 o 
   6   2  22       67.77       61.79     16.53 o 
   7   2  22      329.33      361.37     34.29 o 
   8   2  22       50.62       35.72     17.56 o 
   9   2  22       18.16       16.14     16.33 o 
  10   2  22        0.82        8.00     15.27 o 
  11   2  22       13.15        5.35     16.35 o 
  12   2  22       21.64       -0.69     14.71 o 
  13   2  22      301.06      343.43     37.35 o 
  14   2  22       65.93       66.88     38.30 o 
  15   2  22      116.85      109.93     26.37 o 
  16   2  22        3.94        6.03     16.20 o 
  17   2  22       93.25      109.95     27.48 o 
 -16   3  22      268.42      370.13     58.84 o 
 -15   3  22      122.38      138.47     41.84 o 
 -14   3  22        2.49       21.25     25.29 o 
 -13   3  22        1.00       -2.28     22.63 o 
 -12   3  22       25.96       56.31     20.71 o 
 -11   3  22        7.71       13.53     16.56 o 
 -10   3  22       12.08       38.14     19.31 o 
  -9   3  22       18.17       25.06     16.22 o 
  -8   3  22        3.45       -1.68     11.38 o 
  -7   3  22       78.37       86.05     14.05 o 
  -6   3  22      662.49      591.86     37.80 o 
  -5   3  22        1.79       14.22     12.53 o 
  -4   3  22      125.21      138.59     28.27 o 
  -3   3  22      247.26      258.10     26.12 o 
  -2   3  22     1031.22     1067.47     50.23 o 
  -1   3  22      936.80      842.70     45.04 o 
   0   3  22      204.31      206.21     33.38 o 
   1   3  22      334.54      391.39     32.99 o 
   2   3  22      181.78      194.47     69.23 o 
   3   3  22        0.20       10.01     13.04 o 
   4   3  22        4.16       14.44     14.36 o 
   5   3  22        0.04        8.64     13.76 o 
   6   3  22       11.57       -3.08     14.26 o 
   7   3  22      128.72      126.02     22.65 o 
   8   3  22       82.58       82.46     19.35 o 
   9   3  22       79.60       79.55     19.93 o 
  10   3  22      170.75      184.86     27.36 o 
  11   3  22       15.74       -1.19     15.59 o 
  12   3  22      438.86      427.71     40.50 o 
  13   3  22      175.86      242.66     32.63 o 
  14   3  22        1.25       -9.50     39.63 o 
  15   3  22        0.07      -24.24     16.16 o 
  16   3  22        0.17       52.06     33.96 o 
 -15   4  22        2.27       24.42     26.11 o 
 -14   4  22        9.19       12.05     22.69 o 
 -13   4  22       25.04        9.51     16.04 o 
 -12   4  22       66.62       56.98     45.00 o 
 -11   4  22      365.74      342.37     38.44 o 
 -10   4  22        3.78       33.43     21.64 o 
  -9   4  22       37.99       32.22     16.80 o 
  -8   4  22      343.45      456.78     40.91 o 
  -7   4  22       43.39       11.90     16.04 o 
  -6   4  22       88.44       23.22     14.14 o 
  -5   4  22        0.02        7.26     22.82 o 
  -4   4  22        0.03      -19.88     23.34 o 
  -3   4  22      155.97      184.35     39.51 o 
  -2   4  22      219.61      247.69     46.13 o 
  -1   4  22     1285.62     1378.09     95.71 o 
   0   4  22      347.07      389.96     57.66 o 
   1   4  22      464.17      452.31     34.12 o 
   2   4  22        1.28        4.60     12.88 o 
   3   4  22      207.15      196.04     24.33 o 
   4   4  22      291.96      294.76     29.57 o 
   5   4  22        0.18        5.77     13.84 o 
   6   4  22      356.87      415.40     85.51 o 
   7   4  22      442.26      433.49     36.63 o 
   8   4  22       24.13       34.97     17.61 o 
   9   4  22       74.19       87.01     20.69 o 
  10   4  22        6.32       10.99     14.30 o 
  11   4  22       98.95      129.70     25.31 o 
  12   4  22      322.86      514.26     65.59 o 
  13   4  22       93.24       53.16     31.04 o 
  14   4  22       18.78       -8.36     24.79 o 
 -12   5  22        4.92       16.13     18.16 o 
 -11   5  22       12.32       -2.67     16.05 o 
 -10   5  22      202.42      246.96     50.24 o 
  -9   5  22      557.84      563.82     53.09 o 
  -8   5  22        0.23        4.64     16.71 o 
  -7   5  22        6.70       22.73     49.31 o 
  -6   5  22       31.93       38.70     20.46 o 
  -5   5  22        9.05        0.95     14.55 o 
  -4   5  22       91.37       53.36     27.74 o 
  -3   5  22        2.94       26.38     26.10 o 
  -2   5  22      769.77      654.76     70.91 o 
  -1   5  22        0.89       51.67     27.57 o 
   0   5  22      105.92      138.38     36.14 o 
   1   5  22      125.51      149.82     37.91 o 
   2   5  22       66.67       37.18     21.86 o 
   3   5  22       28.13       86.48     28.10 o 
   4   5  22        0.32       -5.50     20.91 o 
   5   5  22       18.44       17.40     23.49 o 
   6   5  22       41.51       67.38     32.99 o 
   7   5  22        0.45       34.67     23.01 o 
   8   5  22        7.94       22.37     23.02 o 
   9   5  22      107.60      140.62     39.79 o 
  10   5  22       74.40      141.09     37.37 o 
  11   5  22        0.95       42.59     32.71 o 
  -7   6  22       46.80       39.85     47.72 o 
  -6   6  22        1.00       19.83     16.78 o 
  -5   6  22      279.13      305.86     35.30 o 
  -4   6  22       16.57       26.98     26.82 o 
  -3   6  22      127.29      136.65     41.50 o 
  -2   6  22       68.91       34.10     26.44 o 
  -1   6  22       29.07       29.27     28.35 o 
   0   6  22      147.15      181.02     41.20 o 
   1   6  22       31.81       38.83     30.25 o 
   2   6  22       39.43       70.88     28.87 o 
   3   6  22      132.20      126.24     38.65 o 
   4   6  22       21.66       -0.60     23.93 o 
   5   6  22       85.59       83.01     33.96 o 
   6   6  22        0.06       10.02     24.42 o 
   7   6  22        7.18       77.36     34.24 o 
 -17   0  23      558.80      647.93     73.79 o 
 -15   0  23      531.93      552.97     45.81 o 
 -13   0  23       25.16       32.04     26.33 o 
 -11   0  23       53.00       38.93     22.44 o 
  -9   0  23      555.58      405.40     48.20 o 
  -7   0  23      199.43      219.33     36.95 o 
  -5   0  23      970.98     1022.72     73.83 o 
  -3   0  23      812.57      861.43     67.94 o 
  -1   0  23     1148.71     1070.50     74.72 o 
   1   0  23        0.54       14.45     18.83 o 
   3   0  23      110.78       98.25     28.38 o 
   5   0  23      538.56      554.42     56.77 o 
   7   0  23       64.30       55.06     25.33 o 
   9   0  23      223.67      254.16     44.63 o 
  11   0  23        3.29       31.02     28.84 o 
  13   0  23      356.64      337.66     51.83 o 
  15   0  23      529.61      420.55     59.53 o 
  17   0  23       33.60      -10.59     24.91 o 
 -17   1  23      164.02      211.06     48.09 o 
 -16   1  23      349.19      319.75     36.17 o 
 -15   1  23      214.89      255.23     32.40 o 
 -14   1  23       16.20       14.59     15.34 o 
 -13   1  23      532.49      508.32     34.51 o 
 -12   1  23     1483.30     1481.97     55.99 o 
 -11   1  23      788.06      835.51     42.07 o 
 -10   1  23      628.39      607.60     42.61 o 
  -9   1  23      815.12      785.04     65.68 o 
  -8   1  23      247.34      218.61     25.78 o 
  -7   1  23       56.19       23.56     14.43 o 
  -6   1  23        7.60       -0.68     13.62 o 
  -5   1  23       97.52      101.27     26.50 o 
  -4   1  23      664.65      686.68     43.09 o 
  -3   1  23       22.27       30.97     17.14 o 
  -2   1  23      494.61      447.78     35.46 o 
  -1   1  23      146.68      118.90     20.45 o 
   0   1  23        2.59       -2.17     12.83 o 
   1   1  23       71.25       72.09     17.58 o 
   2   1  23       69.70       65.69     17.35 o 
   3   1  23      626.29      619.27     45.18 o 
   4   1  23       26.01       22.03     13.96 o 
   5   1  23       10.48       22.50     15.53 o 
   6   1  23        0.09       -6.86     14.17 o 
   7   1  23       34.66       14.90     15.11 o 
   8   1  23      317.60      357.55     36.09 o 
   9   1  23        4.24       10.82     21.15 o 
  10   1  23       19.84        9.70     28.03 o 
  11   1  23       77.62       85.82     19.68 o 
  12   1  23      668.14      704.95     50.55 o 
  13   1  23       30.32        9.49     16.74 o 
  14   1  23       11.62       11.24     16.97 o 
  15   1  23       30.41       34.74     21.10 o 
  16   1  23        1.37       16.98     37.43 o 
  17   1  23        0.14       19.80     20.48 o 
 -16   2  23       85.95      128.38     40.69 o 
 -15   2  23      122.40      126.00     40.51 o 
 -14   2  23       45.81       40.32     17.12 o 
 -13   2  23      159.19      173.24     27.52 o 
 -12   2  23        9.13       38.65     14.61 o 
 -11   2  23      297.57      329.68     27.26 o 
 -10   2  23      136.81      140.83     19.06 o 
  -9   2  23        8.79      -19.04     12.71 o 
  -8   2  23       26.50       18.95     13.76 o 
  -7   2  23       40.74       33.25     13.10 o 
  -6   2  23       11.37        4.04     15.09 o 
  -5   2  23      149.79      138.36     21.57 o 
  -4   2  23     2361.40     2266.66    138.47 o 
  -3   2  23      295.30      301.74     29.60 o 
  -2   2  23     1332.97     1271.62     57.09 o 
  -1   2  23       27.49       41.31     16.34 o 
   0   2  23       32.55       63.57     17.38 o 
   1   2  23      386.81      383.47     33.38 o 
   2   2  23      972.44      939.26     59.84 o 
   3   2  23       37.74       30.29     15.11 o 
   4   2  23       17.59       20.74     13.05 o 
   5   2  23       21.46       53.00     16.97 o 
   6   2  23     1444.10     1503.02    100.50 o 
   7   2  23       22.97       11.18     15.59 o 
   8   2  23       40.55       34.44     14.70 o 
   9   2  23        0.20       10.57     15.43 o 
  10   2  23      115.24      111.55     23.57 o 
  11   2  23        3.56        7.29     54.68 o 
  12   2  23      170.74      203.47     30.37 o 
  13   2  23       35.25        6.15     15.12 o 
  14   2  23      169.77      176.09     28.31 o 
  15   2  23       22.26       30.33     17.43 o 
  16   2  23      344.06      398.34     42.43 o 
 -15   3  23        4.73      -10.94     22.60 o 
 -14   3  23       75.63       67.19     21.99 o 
 -13   3  23      226.55      232.23     33.07 o 
 -12   3  23       24.05       14.54     23.28 o 
 -11   3  23        5.09       12.69     17.70 o 
 -10   3  23      205.70      304.94     41.65 o 
  -9   3  23      435.50      422.62     40.18 o 
  -8   3  23       43.78       76.39     31.08 o 
  -7   3  23        0.89       -6.07     23.48 o 
  -6   3  23        6.11        3.24     11.60 o 
  -5   3  23        5.10       10.41     16.72 o 
  -4   3  23      711.88      669.95     41.02 o 
  -3   3  23       31.81       39.13     15.39 o 
  -2   3  23       75.05       96.07     18.52 o 
  -1   3  23       63.48       77.21     17.99 o 
   0   3  23        4.11       14.87     16.25 o 
   1   3  23      185.24      160.29     22.99 o 
   2   3  23      159.68      171.84     24.60 o 
   3   3  23        2.62       -6.29     21.53 o 
   4   3  23      485.23      477.45     37.68 o 
   5   3  23      196.81      177.81     31.83 o 
   6   3  23       82.32       65.85     23.43 o 
   7   3  23       48.64       46.30     17.75 o 
   8   3  23      340.56      366.06     35.26 o 
   9   3  23        3.12       13.75     15.59 o 
  10   3  23        3.36       11.20     20.36 o 
  11   3  23       40.12       56.39     38.88 o 
  12   3  23      297.61      368.83     45.27 o 
  13   3  23       68.64      101.98     37.42 o 
  14   3  23        0.21       16.74     22.93 o 
  15   3  23      162.52      167.83     30.87 o 
 -13   4  23       21.29       50.97     21.47 o 
 -12   4  23       37.78       83.76     25.04 o 
 -11   4  23       24.63       23.34     35.77 o 
 -10   4  23       30.64       29.97     22.30 o 
  -9   4  23       86.53       76.21     21.60 o 
  -8   4  23      425.58      482.66     43.04 o 
  -7   4  23      290.77      306.18     34.98 o 
  -6   4  23       60.00       54.67     22.62 o 
  -5   4  23      424.46      411.05     56.78 o 
  -4   4  23      221.02      204.95     43.87 o 
  -3   4  23      278.57      362.76     53.68 o 
  -2   4  23      386.57      425.96     60.03 o 
  -1   4  23      373.70      475.51     59.73 o 
   0   4  23        3.50       42.47     28.05 o 
   1   4  23      274.78      223.58     42.62 o 
   2   4  23        4.85        5.50     19.91 o 
   3   4  23      218.71      234.92     27.80 o 
   4   4  23       51.12       31.37     15.02 o 
   5   4  23      910.27      943.77     51.68 o 
   6   4  23      150.73      162.03     41.59 o 
   7   4  23      171.06      152.73     26.14 o 
   8   4  23        5.96       -2.28     14.11 o 
   9   4  23       44.82       68.33     28.26 o 
  10   4  23      261.21      351.13     44.86 o 
  11   4  23        5.49       11.60     19.08 o 
  12   4  23      120.37      150.18     26.73 o 
  13   4  23        0.74       46.59     30.01 o 
 -10   5  23       78.03       69.16     23.30 o 
  -9   5  23      408.88      398.95     40.97 o 
  -8   5  23        9.54        0.21     29.84 o 
  -7   5  23       69.08      109.29     24.90 o 
  -6   5  23        2.50       36.05     23.00 o 
  -5   5  23        0.03       19.37     22.47 o 
  -4   5  23      226.48      213.05     48.11 o 
  -3   5  23       54.52       85.08     32.92 o 
  -2   5  23      268.54      350.68     55.22 o 
  -1   5  23      292.62      368.76     55.53 o 
   0   5  23      162.69      115.13     35.66 o 
   1   5  23        9.16       31.42     24.59 o 
   2   5  23        0.91       -1.64     21.34 o 
   3   5  23       16.18       24.97     27.14 o 
   4   5  23      116.43      144.38     40.63 o 
   5   5  23       84.43      233.80     46.86 o 
   6   5  23       10.78       36.90     26.89 o 
   7   5  23       79.90      124.35     39.41 o 
   8   5  23      152.56      182.33     44.16 o 
   9   5  23       67.36      116.06     36.66 o 
  10   5  23      166.73      254.98     51.96 o 
  -4   6  23        9.74       15.18     27.02 o 
  -3   6  23      105.35      128.87     39.36 o 
  -2   6  23        0.34       20.54     25.54 o 
  -1   6  23      221.07      162.33     41.92 o 
   0   6  23        2.26       49.28     30.87 o 
   1   6  23        4.79       73.26     36.56 o 
   2   6  23       43.11       96.92     35.23 o 
   3   6  23       70.78       28.71     24.85 o 
   4   6  23        2.55       30.67     24.62 o 
 -16   0  24      155.24      124.48     42.73 o 
 -14   0  24       29.38       20.66     26.86 o 
 -12   0  24        2.79       43.91     27.59 o 
 -10   0  24        8.61      -21.45     22.66 o 
  -8   0  24        9.15      -16.60     23.18 o 
  -6   0  24     1341.54     1231.72     82.97 o 
  -4   0  24     3175.44     3162.87    129.78 o 
  -2   0  24      106.56       98.39     27.81 o 
   0   0  24     1596.64     1540.99     92.45 o 
   2   0  24       74.93       63.90     28.08 o 
   4   0  24     1812.40     1803.24    101.76 o 
   6   0  24      372.66      267.75     44.77 o 
   8   0  24     1560.58     1596.51    101.98 o 
  10   0  24      515.16      536.51     62.52 o 
  12   0  24       22.01       -4.67     23.68 o 
  14   0  24      167.49      174.85     42.88 o 
  16   0  24     2899.38     3287.19    163.97 o 
 -16   1  24      285.00      296.89     35.05 o 
 -15   1  24       77.65       96.34     18.52 o 
 -14   1  24      329.91      368.63     30.45 o 
 -13   1  24        0.37       15.37     13.16 o 
 -12   1  24      561.84      533.09     42.25 o 
 -11   1  24      295.85      251.60     29.92 o 
 -10   1  24      502.59      508.49     40.32 o 
  -9   1  24      688.83      599.43     53.64 o 
  -8   1  24       40.90       48.88     16.42 o 
  -7   1  24       23.95        2.46     14.83 o 
  -6   1  24        8.05       -3.42     14.48 o 
  -5   1  24       50.91       61.10     18.19 o 
  -4   1  24      115.00      108.41     21.06 o 
  -3   1  24        0.05       30.02     14.15 o 
  -2   1  24        4.31       11.21     13.99 o 
  -1   1  24       80.76      104.82     21.70 o 
   0   1  24      487.79      477.62     37.76 o 
   1   1  24      400.33      406.24     36.04 o 
   2   1  24     1682.70     1690.23     68.56 o 
   3   1  24       48.64       76.74     19.57 o 
   4   1  24      181.22      215.19     45.67 o 
   5   1  24      129.54      113.84     28.82 o 
   6   1  24       68.63       87.96     24.53 o 
   7   1  24       10.10       31.65     17.67 o 
   8   1  24       19.66       37.37     21.25 o 
   9   1  24       70.77      105.67     22.79 o 
  10   1  24     1052.31     1041.39     59.92 o 
  11   1  24       54.51       80.91     22.07 o 
  12   1  24       45.32       44.15     20.85 o 
  13   1  24      450.74      420.78     41.95 o 
  14   1  24       24.41       -9.43     18.90 o 
  15   1  24        2.55       25.98     17.42 o 
 -15   2  24       17.97       18.62     17.82 o 
 -14   2  24        2.24        3.76     23.28 o 
 -13   2  24       57.99       67.22     26.25 o 
 -12   2  24       41.80       44.18     18.01 o 
 -11   2  24      251.70      318.39     27.39 o 
 -10   2  24      203.04      244.82     26.52 o 
  -9   2  24        1.75      -11.28     17.92 o 
  -8   2  24      166.00      141.72     22.13 o 
  -7   2  24      120.10       99.66     19.80 o 
  -6   2  24      242.13      219.90     29.21 o 
  -5   2  24      259.89      244.50     27.23 o 
  -4   2  24        9.88        8.26     19.73 o 
  -3   2  24      486.00      462.82     36.55 o 
  -2   2  24        0.66       34.97     19.27 o 
  -1   2  24     1840.26     1751.47     71.36 o 
   0   2  24      455.76      447.58     36.48 o 
   1   2  24       16.91       42.30     16.37 o 
   2   2  24      327.21      350.45     33.32 o 
   3   2  24        0.09        7.65     14.51 o 
   4   2  24      196.34      191.93     26.49 o 
   5   2  24      146.84      152.54     24.34 o 
   6   2  24     1194.28     1109.14     58.42 o 
   7   2  24      509.36      524.55     42.33 o 
   8   2  24      406.76      421.07     38.42 o 
   9   2  24      283.20      290.65     33.73 o 
  10   2  24      104.77      142.46     27.96 o 
  11   2  24       83.07       89.99     22.22 o 
  12   2  24        2.25        4.81     18.39 o 
  13   2  24        4.80       11.88     16.38 o 
  14   2  24        7.42       58.43     23.11 o 
  15   2  24      278.49      318.63     40.87 o 
 -14   3  24      260.09      297.00     37.72 o 
 -13   3  24      147.95      174.23     30.72 o 
 -12   3  24       76.94      107.12     25.35 o 
 -11   3  24     1016.52     1101.85    100.81 o 
 -10   3  24      613.38      708.15     78.50 o 
  -9   3  24      447.25      481.00     43.52 o 
  -8   3  24       59.43       72.95     30.68 o 
  -7   3  24        0.17      -29.05     27.55 o 
  -6   3  24      235.39      149.09     36.12 o 
  -5   3  24      192.62      239.95     26.76 o 
  -4   3  24      623.30      662.68     42.13 o 
  -3   3  24       55.45       56.35     22.41 o 
  -2   3  24        1.05       -5.17     12.59 o 
  -1   3  24       29.34       31.05     24.31 o 
   0   3  24       13.96       56.34     27.89 o 
   1   3  24     1227.56     1242.00     58.14 o 
   2   3  24       61.99       65.58     18.27 o 
   3   3  24       35.40       34.28     14.97 o 
   4   3  24        0.98       -9.76     13.99 o 
   5   3  24      682.28      677.65     61.02 o 
   6   3  24       83.24       79.34     19.67 o 
   7   3  24        1.48        8.05     16.31 o 
   8   3  24       19.89        5.66     14.91 o 
   9   3  24       99.54       76.39     21.41 o 
  10   3  24      894.34      958.98     58.29 o 
  11   3  24       22.83       29.14     18.74 o 
  12   3  24        6.53       18.51     18.28 o 
  13   3  24       48.48       46.11     18.47 o 
 -12   4  24       17.43       20.26     24.52 o 
 -11   4  24        0.47       -8.50     17.56 o 
 -10   4  24        1.49       -0.42     15.56 o 
  -9   4  24        8.14       34.81     22.25 o 
  -8   4  24       82.42       48.34     25.00 o 
  -7   4  24       12.99      -10.46     23.43 o 
  -6   4  24       29.57        3.44     25.56 o 
  -5   4  24       56.28       54.51     30.01 o 
  -4   4  24       45.41       21.46     21.27 o 
  -3   4  24      113.36      111.25     35.63 o 
  -2   4  24       65.80       93.18     34.37 o 
  -1   4  24       76.10      100.52     34.36 o 
   0   4  24       19.13       18.89     27.78 o 
   1   4  24        0.25       21.49     26.29 o 
   2   4  24      310.93      323.12     52.22 o 
   3   4  24        0.12        3.14     22.49 o 
   4   4  24       55.67       94.19     33.99 o 
   5   4  24        2.44       22.50     17.70 o 
   6   4  24        6.37       15.11     14.25 o 
   7   4  24       71.78       92.76     22.82 o 
   8   4  24      139.36      118.29     32.67 o 
   9   4  24      178.42      249.85     33.12 o 
  10   4  24        3.09       -5.05     32.43 o 
  11   4  24       16.15       35.23     19.23 o 
  -8   5  24      112.16      131.88     29.76 o 
  -7   5  24      276.86      264.79     40.61 o 
  -6   5  24       69.17       35.53     26.83 o 
  -5   5  24        1.30       82.74     34.48 o 
  -4   5  24        0.66       16.30     26.14 o 
  -3   5  24       50.75       65.39     33.74 o 
  -2   5  24       34.59       45.72     32.18 o 
  -1   5  24        7.25       21.82     25.57 o 
   0   5  24      174.05      222.37     45.18 o 
   1   5  24        0.17      -24.45     28.71 o 
   2   5  24      365.90      403.15     57.63 o 
   3   5  24      154.09      222.24     45.79 o 
   4   5  24        6.88       67.08     31.57 o 
   5   5  24        2.30       26.68     27.28 o 
   6   5  24       39.59        3.47     22.85 o 
   7   5  24        7.24       35.02     26.85 o 
   8   5  24       22.28       39.89     26.81 o 
 -15   0  25      185.19      177.74     39.91 o 
 -13   0  25     1342.47     1454.84     97.95 o 
 -11   0  25      362.13      384.34     51.29 o 
  -9   0  25        0.27      -26.53     21.62 o 
  -7   0  25       91.79      103.61     30.23 o 
  -5   0  25      587.48      449.93     53.19 o 
  -3   0  25     2252.38     2220.79    112.04 o 
  -1   0  25      534.71      498.76     55.89 o 
   1   0  25     2472.20     2366.65    116.37 o 
   3   0  25       26.17        5.17     19.12 o 
   5   0  25      695.39      714.11     68.21 o 
   7   0  25     4006.58     3949.66    158.43 o 
   9   0  25      979.99     1052.23     86.19 o 
  11   0  25      569.16      567.45     68.49 o 
  13   0  25      462.69      514.09     64.65 o 
 -15   1  25        7.32       16.62     13.91 o 
 -14   1  25       32.42       26.15     17.70 o 
 -13   1  25      168.47      145.54     26.72 o 
 -12   1  25        1.46      -25.14     22.02 o 
 -11   1  25      208.27      171.80     38.70 o 
 -10   1  25      120.61       99.26     20.97 o 
  -9   1  25      276.62      231.03     28.25 o 
  -8   1  25       22.34       -8.65     17.35 o 
  -7   1  25        0.33      -22.82     16.76 o 
  -6   1  25        6.26       -8.78     14.75 o 
  -5   1  25       43.19       50.25     16.93 o 
  -4   1  25       80.06       69.46     17.63 o 
  -3   1  25        3.11       23.34     15.76 o 
  -2   1  25      219.23      187.39     25.73 o 
  -1   1  25     1043.21      976.36     53.61 o 
   0   1  25     1142.02     1140.90     57.58 o 
   1   1  25       24.56       31.75     15.82 o 
   2   1  25      501.61      538.26     42.97 o 
   3   1  25     1401.81     1533.94     68.25 o 
   4   1  25      100.57      112.52     36.11 o 
   5   1  25        2.25       -9.77     15.12 o 
   6   1  25      290.99      271.64     32.18 o 
   7   1  25       15.02       39.53     20.04 o 
   8   1  25      226.68      278.05     33.73 o 
   9   1  25       14.28       35.02     23.49 o 
  10   1  25       68.05      126.47     25.52 o 
  11   1  25       38.25       41.26     19.69 o 
  12   1  25        5.52        7.72     17.32 o 
  13   1  25       40.19       33.58     44.22 o 
  14   1  25      251.19      332.22     81.41 o 
 -14   2  25       75.14      114.62     25.94 o 
 -13   2  25       30.15       47.14     21.81 o 
 -12   2  25       21.80       14.79     19.01 o 
 -11   2  25        4.70       -4.08     15.22 o 
 -10   2  25      130.46      124.96     22.59 o 
  -9   2  25       61.79       80.72     44.00 o 
  -8   2  25        0.11       -2.59     14.88 o 
  -7   2  25       13.77        6.15     13.09 o 
  -6   2  25      200.39      206.32     26.36 o 
  -5   2  25       58.40       35.49     15.38 o 
  -4   2  25        1.26       12.84     15.14 o 
  -3   2  25       65.85       78.56     20.11 o 
  -2   2  25       14.22       11.69     13.22 o 
  -1   2  25       10.67       34.08     17.80 o 
   0   2  25        0.03        7.08     18.91 o 
   1   2  25      377.29      402.50     35.74 o 
   2   2  25      101.55      139.37     24.10 o 
   3   2  25      334.08      350.50     37.50 o 
   4   2  25      166.03      194.57     34.61 o 
   5   2  25      110.40      120.62     24.96 o 
   6   2  25       98.61      103.97     30.63 o 
   7   2  25      367.49      382.83     37.06 o 
   8   2  25      705.53      621.66     56.88 o 
   9   2  25      237.41      223.57     74.38 o 
  10   2  25       91.31      112.83     25.55 o 
  11   2  25        0.32      -11.54     16.63 o 
  12   2  25        0.81      -23.40     51.54 o 
  13   2  25       16.90       -6.24     17.53 o 
 -12   3  25       16.79        0.02     16.20 o 
 -11   3  25       77.80       70.94     22.28 o 
 -10   3  25        8.63        0.52     17.28 o 
  -9   3  25      439.34      481.97     64.54 o 
  -8   3  25       39.72       49.82     26.79 o 
  -7   3  25      702.68      820.55     78.72 o 
  -6   3  25       83.48      155.06     37.11 o 
  -5   3  25        0.35      -11.96     27.66 o 
  -4   3  25       31.08       58.81     28.67 o 
  -3   3  25        4.09       -2.35     17.92 o 
  -2   3  25        8.97        5.13     12.32 o 
  -1   3  25       76.23       73.66     19.37 o 
   0   3  25      358.44      384.04     49.97 o 
   1   3  25        1.42       14.32     14.46 o 
   2   3  25        4.02       17.40     16.44 o 
   3   3  25      307.20      298.80     32.01 o 
   4   3  25       11.64       14.37     13.40 o 
   5   3  25        4.13       26.35     18.26 o 
   6   3  25      136.12      135.22     23.94 o 
   7   3  25       10.73      -13.32     14.49 o 
   8   3  25      233.75      211.12     28.83 o 
   9   3  25        4.26       14.93     16.57 o 
  10   3  25       68.48       46.23     19.22 o 
  11   3  25       18.92       13.27     20.08 o 
  12   3  25       16.47       11.47     17.20 o 
 -10   4  25       70.50       87.75     23.98 o 
  -9   4  25       28.40       38.45     19.76 o 
  -8   4  25       14.30       30.47     25.76 o 
  -7   4  25        4.96      -13.93     27.73 o 
  -6   4  25      153.34      187.90     42.91 o 
  -5   4  25       28.87       33.20     30.11 o 
  -4   4  25      171.79      178.51     43.83 o 
  -3   4  25      659.95      726.30     77.58 o 
  -2   4  25       50.06       29.35     28.21 o 
  -1   4  25      594.64      598.63     71.52 o 
   0   4  25       72.07       49.97     28.60 o 
   1   4  25      115.74      103.70     35.53 o 
   2   4  25       27.69       -8.79     25.93 o 
   3   4  25       43.13       84.24     33.33 o 
   4   4  25       22.63        9.08     22.38 o 
   5   4  25       88.62       91.17     35.57 o 
   6   4  25       54.42       43.58     25.21 o 
   7   4  25      475.74      469.33     64.25 o 
   8   4  25      125.44      160.13     27.51 o 
   9   4  25      310.35      336.50     37.48 o 
  -5   5  25      204.24      236.37     48.76 o 
  -4   5  25        6.58      -18.09     24.87 o 
  -3   5  25        8.30      -18.69     25.37 o 
  -2   5  25       10.42        5.27     30.43 o 
  -1   5  25      113.57       80.92     30.52 o 
   0   5  25        6.75      -28.07     22.98 o 
   1   5  25       12.74      -12.41     26.91 o 
   2   5  25        0.02      -30.92     23.06 o 
   3   5  25       36.47       59.67     33.08 o 
   4   5  25        7.73       -1.21     21.85 o 
   5   5  25      279.23      308.23     54.01 o 
 -14   0  26        1.40       11.79     22.83 o 
 -12   0  26      763.24      759.67     74.01 o 
 -10   0  26      244.83      293.39     46.55 o 
  -8   0  26      155.90      163.19     35.74 o 
  -6   0  26        0.20       -9.82     23.02 o 
  -4   0  26        9.37       13.33     23.00 o 
  -2   0  26      425.18      392.79     51.66 o 
   0   0  26       22.50       33.89     24.17 o 
   2   0  26      559.33      475.42     55.69 o 
   4   0  26       49.64       82.39     32.85 o 
   6   0  26     3984.44     4054.67    162.42 o 
   8   0  26     1269.35     1355.65     99.03 o 
  10   0  26      176.04      145.03     40.09 o 
  12   0  26      142.91      117.39     35.50 o 
 -13   1  26        0.01       16.64     15.22 o 
 -12   1  26       54.82       12.40     14.56 o 
 -11   1  26       78.38       65.48     18.59 o 
 -10   1  26        6.07       27.07     17.35 o 
  -9   1  26      223.82      271.46     31.54 o 
  -8   1  26      305.04      328.74     33.03 o 
  -7   1  26       58.41       77.98     18.49 o 
  -6   1  26       98.00       66.03     16.89 o 
  -5   1  26       85.24       91.09     18.93 o 
  -4   1  26       16.48       23.80     15.60 o 
  -3   1  26      155.31      150.23     24.70 o 
  -2   1  26      167.17      135.01     23.97 o 
  -1   1  26       16.00       45.54     18.07 o 
   0   1  26      289.89      307.11     33.01 o 
   1   1  26      834.36      771.26     49.08 o 
   2   1  26      244.88      292.52     33.65 o 
   3   1  26      108.30      181.91     27.92 o 
   4   1  26      145.96      173.09     26.95 o 
   5   1  26      277.16      268.63     32.04 o 
   6   1  26        6.80       54.15     28.51 o 
   7   1  26      156.67      186.62     29.80 o 
   8   1  26        0.41       10.81     18.36 o 
   9   1  26        0.26        6.50     15.75 o 
  10   1  26       75.39       55.11     20.43 o 
  11   1  26       27.06       11.75     33.15 o 
  12   1  26       22.44       52.47     22.06 o 
  13   1  26      360.14      315.74     75.89 o
[truncated: 12,002 more chars]
